# Supplementary material for: Linking microbial ecology to the cycling of neutral and acidic polysaccharides in pustular mats from Shark Bay, Western Australia
Source: Front Microbiol. 2025 Oct 13;16:1684648. doi: 10.3389/fmicb.2025.1684648 (PMC12555021; doi:10.3389/fmicb.2025.1684648)
Supplement: Supplementary file 1 [file Table_1.xlsx]

## Sheet: activities
Supplementary Table 1: EC numbers of GH, PL, and CE CAZymes with manually annotated substrate and activity, and KEGG activity description string copy-pasted from the KEGG website.
EC	substrates	activity (? = unknown mechanism, X = unknown sugar)	KEGG description (copy-pasted from KEGG website)
EC:3.2.1.164	arabinogalactan, glycoprotein, beta-(1,6)-galactan	exo galactose beta-(1,6) galactose	Endohydrolysis of (1->6)-beta-D-galactosidic linkages in arabinogalactan proteins and (1->3):(1->6)-beta-galactans to yield galactose and (1->6)-beta-galactobiose as the final products
EC 5.4.99.16	maltose	isomerase maltose to trehalose	maltose = alpha,alpha-trehalose [RN:R01557 R06218]
EC 5.4.99.15	alpha-(1,4)-glucan, alpha-(1,4)-oligoglucan	isomerase glucose-(1,4)-glucose to glucose-(1,1)-glucose	4-[(1->4)-alpha-D-glucosyl]n-1-D-glucose = 1-alpha-D-[(1->4)-alpha-D-glucosyl]n-1-alpha-D-glucopyranoside [RN:R01824 R06243] The enzyme from Arthrobacter sp., Sulfolobus acidocaldarius acts on (1->4)-alpha-D-glucans containing three or more (1->4)-alpha-linked D-glucose units. Not active towards maltose.
EC 5.4.99.11	sucrose	isomerasesucrose to isomaltose	sucrose = 6-O-alpha-D-glucopyranosyl-D-fructofuranose [RN:R00810 R06217]
EC 5.4.99.-		isomerase X to X
EC 4.2.2.n1	peptidoglycan	lyase N-acetylmuramate beta-(1,4) N-acetylglucosamine; lyase N-acetylmuramate beta-(1,4) N-acetylglucosamine; lyase N-acetylglucosamine beta-(1,4) N-acetylmuramate; lyase N-acetylglucosamine beta-(1,4) N-acetylmuramate	Exolytic cleavage of the (1right4)-beta-glycosidic linkage between N-acetylmuramic acid (MurNAc) and N-acetylglucosamine (GlcNAc) residues in peptidoglycan, from either the reducing or the non-reducing ends of the peptidoglycan chains, with concomitant formation of a 1,6-anhydrobond in the MurNAc residue.
EC 4.2.2.9	galacturonan, pectate	lyase galacturonate alpha-(1,4) galacturonate	(1,4-alpha-D-galacturonosyl)n = (1,4-alpha-D-galacturonosyl)n-2 + 4-(4-deoxy-alpha-D-galact-4-enuronosyl)-D-galacturonate [RN:R02361 R06240]. The enzyme catalyses the eliminative cleavage of an unsaturated disaccharide from the reducing end of homogalacturonan (the backbone of smooth regions of pectate, also known as de-esterified pectin).
EC 4.2.2.8	heparin sulfate	lyase N-acetylglucosamine AB glucuronate; lyase glucuronate AB N-acetylglucosamine	Elimination of sulfate; appears to act on linkages between N-acetyl-D-glucosamine and uronate. Product is an unsaturated sugar. Does not act on N,O-desulfated glucosamine or N-acetyl-O-sulfated glucosamine linkages.
EC 4.2.2.7	heparin sulfate	lyase X beta-(1,4) glucuronate; lyase X alpha-(1,4) glucose	Eliminative cleavage of polysaccharides containing (1->4)-linked D-glucuronate or L-iduronate residues and (1->4)-alpha-linked 2-sulfoamino-2-deoxy-6-sulfo-D-glucose residues to give oligosaccharides with terminal 4-deoxy-alpha-D-gluc-4-enuronosyl groups at their non-reducing ends
EC 4.2.2.6	oligogalacturonan	lyase galacturonate alpha galacturonate; lyase X alpha galacturonate	4-(4-deoxy-alpha-D-galact-4-enuronosyl)-D-galacturonate = 2 5-dehydro-4-deoxy-D-glucuronate [RN:R04382 R06249]. Also catalyses eliminative removal of unsaturated terminal residues from oligosaccharides of D-galacturonate.
EC 4.2.2.5	chondroitin sulfate	lyase X beta-(1,3) N-acetylglucosamine; lyase X beta-(1,4) glucuronate	Acts on chondroitin 4-sulfate and chondroitin 6-sulfate, but less well on hyaluronate. In general, chondroitin sulfate (CS) and dermatan sulfate (DS) chains comprise a linkage region, a chain cap and a repeat region. The repeat region of CS is a repeating disaccharide of glucuronic acid (GlcA) and N-acetylgalactosamine (GalNAc) [-4)GlcA(beta1-3)GalNAc(beta1-]n, which may be O-sulfated on the C-4 …
EC 4.2.2.3	algin	lyase mannuronate beta-(1,4) guluronate; lyase mannuronate beta-(1,4) mannuronate	The enzyme catalyses the degradation of algin by a beta-elimination reaction. It cleaves the (1->4) bond between beta-D-mannuronate and either alpha-L-guluronate or beta-D-mannuronate, generating oligosaccharides with 4-deoxy-alpha-L-erythro-hex-4-enuronosyl groups at their non-reducing ends and beta-D-mannuronate at the reducing end. Depending on the composition of the substrate, the enzyme prod…
EC 4.2.2.26	oligoalgin	lyase mannuronate beta-(1,4) guluronate; lyase mannuronate beta-(1,4) mannuronate	The enzyme degrades unsaturated oligosaccharides produced by the action of algin lyases (EC 4.2.2.3 and EC 4.2.2.11) on algin, by repeatedly removing the unsaturated residue from the non-reducing end until only unsaturated monosaccharides are left. The enzyme catalyses a beta-elimination reaction, generating a new unsaturated non-reducing end after removal of the pre-existing one. Cleavage of pol…
EC 4.2.2.25	gellan	lyase glucose beta-(1,4) glucuronate	Eliminative cleavage of beta-D-glucopyranosyl-(1->4)-beta-D-glucopyranosyluronate bonds of gellan backbone releasing tetrasaccharides containing a 4-deoxy-4,5-unsaturated D-glucopyranosyluronic acid at the non-reducing end. The tetrasaccharide produced from deacetylated gellan is beta-D-4-deoxy-Delta4-GlcAp-(1->4)-beta-D-Glcp-(1->4)-alpha-L-Rhap-(1->3)-beta-D-Glcp.
EC 4.2.2.24	oligorhamnogalacturonan	lyase rhamnose alpha-(1,4) galacturonate	Exotype eliminative cleavage of alpha-L-rhamnopyranosyl-(1->4)-alpha-D-galactopyranosyluronic acid bonds of rhamnogalacturonan I oligosaccharides containing alpha-L-rhamnopyranose at the reducing end and 4-deoxy-4,5-unsaturated D-galactopyranosyluronic acid at the non-reducing end. The products are the disaccharide 2-O-(4-deoxy-beta-L-threo-hex-4-enopyranuronosyl)-alpha-L-rhamnopyranose and the s…
EC 4.2.2.23	rhamnogalacturonan	lyase rhamnose alpha-(1,4) galacturonate	Endotype eliminative cleavage of L-alpha-rhamnopyranosyl-(1->4)-alpha-D-galactopyranosyluronic acid bonds of rhamnogalacturonan I domains in ramified hairy regions of pectin leaving L-rhamnopyranose at the reducing end and 4-deoxy-4,5-unsaturated D-galactopyranosyluronic acid at the non-reducing end.
EC 4.2.2.20	chondroitin sulfate, dermatan sulfate	endo N-acetylgalactosamine beta-(1,4) glucuronate; endo N-acetylglucosamine beta-(1,4) iduronate	Endolytic cleavage of (1->4)-beta-galactosaminic bonds between N-acetylgalactosamine and either D-glucuronic acid or L-iduronic acid to produce a mixture of Delta4-unsaturated oligosaccharides of different sizes that are ultimately degraded to Delta4-unsaturated tetra- and disaccharides
EC 4.2.2.2	alpha-(1,4)-galacturonan, pectate	eilm galacturonate alpha-(1,4) galacturonate	Eliminative cleavage of (1->4)-alpha-D-galacturonan to give oligosaccharides with 4-deoxy-alpha-D-galact-4-enuronosyl groups at their non-reducing ends [RN:R08694]. Favours pectate, the anion, over pectin, the methyl ester (which is the preferred substrate of EC 4.2.2.10, pectin lyase).
EC 4.2.2.19	dermatan sulfate	lyase glucuronate beta-(1,3) N-acetylgalactosamine; lyase iduronate beta-(1,3) N-acetylgalactosamine	Eliminative cleavage of dermatan sulfate containing (1->4)-beta-D-hexosaminyl and (1->3)-beta-D-glucurosonyl or (1->3)-alpha-L-iduronosyl linkages to disaccharides containing 4-deoxy-beta-D-gluc-4-enuronosyl groups to yield a 4,5-unsaturated dermatan-sulfate disaccharide (DeltaUA-GalNAc-4S).
EC 4.2.2.18	beta-(2,1)-fructan, inulin	lyase fructose beta-(2,1) fructose	Produces alpha-D-fructofuranose beta-D-fructofuranose 1,2':2,3'-dianhydride (DFA III) by successively eliminating the diminishing (2->1)-beta-D-fructan (inulin) chain from the terminal D-fructosyl-D-fructosyl disaccharide.
EC 4.2.2.17	beta-(2,1)-fructan, inulin	lyase fructose beta-(2,1) fructose	This enzyme, like EC 4.2.2.16 [levan fructotransferase (DFA-IV-forming)] and EC 4.2.2.18 [inulin fructotransferase (DFA-III-forming)] eliminates the fructan chain from the terminal disaccharide leaving a difructose dianhydride. These enzymes have long been known as fructotransferases, so this is retained in the accepted name. Since the transfer is intramolecular, the reaction is an elimination an…
EC 4.2.2.15	N-acetylneuraminide	lyase X alpha sialate	Elimination of alpha-sialyl groups in N-acetylneuraminic acid glycosides, releasing 2,7-anhydro-alpha-N-acetylneuraminate
EC 4.2.2.14	beta-(1,4)-glucuronan	lyase glucuronate beta-(1,4) glucuronate	Eliminative cleavage of (1->4)-beta-D-glucuronans to give oligosaccharides with 4-deoxy-beta-D-gluc-4-enuronosyl groups at their non-reducing ends. Complete degradation of glucuronans results in the formation of tetrasaccharides.
EC 4.2.2.13	alpha-(1,4)-glucan, maltose, starch	lyase glucose alpha-(1,4) glucose	The enzyme catalyses the sequential degradation of (1->4)-alpha-D-glucans from the non-reducing end with the release of 1,5-anhydro-D-fructose. Thus, for an alpha-glucan containing n (1->4)-linked glucose units, the final products are 1 glucose plus (n-1) 1,5-anhydro-D-fructose. Maltose, maltosaccharides and amylose are all completely degraded. It does not degrade (1->6)-alpha-glucosidic bonds an…
EC 4.2.2.12	xanthan	lyase mannose beta-(1,4) glucuronate	Eliminative cleavage of the terminal beta-D-mannosyl-(1->4)-beta-D-glucuronosyl linkage of the side-chain of the polysaccharide xanthan, leaving a 4-deoxy-alpha-L-threo-hex-4-enuronosyl group at the terminus of the side-chain
EC 4.2.2.11	algin	lyase mannuronate beta-(1,4) guluronate; lyase guluronate beta-(1,4) guluronate; lyase mannuronate beta-(1,4) mannuronate; lyase guluronate beta-(1,4) mannuronate	Eliminative cleavage of algin to give oligosaccharides with 4-deoxy-alpha-L-erythro-hex-4-enuronosyl groups at their non-reducing ends and alpha-L-guluronate at their reducing end.
EC 4.2.2.10	pectin, alpha-(1,4)-galacturonan	lyase galacturonate alpha-(1,4) galacturonate	Eliminative cleavage of (1->4)-alpha-D-galacturonan methyl ester to give oligosaccharides with 4-deoxy-6-O-methyl-alpha-D-galact-4-enuronosyl groups at their non-reducing ends. Favours pectin, the methyl ester, over pectate, the anion (which is the preferred substrate of EC 4.2.2.2, pectate lyase). Demethylation progressively slows its action; it can nevertheless cleave on either side of a demeth…
EC 4.2.2.1	hyaluronate	lyase N-acetylglucosamine beta-(1,4) glucosamine	Cleaves hyaluronate chains at a beta-D-GlcNAc-(1->4)-beta-D-GlcA bond, ultimately breaking the polysaccharide down to 3-(4-deoxy-beta-D-gluc-4-enuronosyl)-N-acetyl-D-glucosamine. [RN:R02465 R06242]
EC 4.2.2.-		lyase X AB X
EC 3.5.1.89	N-acetylglucosaminide	hydr glucosaminide N acetate	6-(N-acetyl-alpha-D-glucosaminyl)-1-phosphatidyl-1D-myo-inositol + H2O = 6-(alpha-D-glucosaminyl)-1-phosphatidyl-1D-myo-inositol + acetate [RN:R03482 R05917]
EC 3.5.1.41	chitin	hydr acetate N glucose	Hydrolyses the N-acetamido groups of N-acetyl-D-glucosamine residues in chitin.
EC 3.5.1.25	N-acetylglucosamine-6-phosphate	hydr acetate N glucosamine	N-acetyl-D-glucosamine 6-phosphate + H2O = D-glucosamine 6-phosphate + acetate [RN:R02059]
EC 3.5.1.108	N-acetylglucosaminide	hydr acetate N glucosamine	A zinc protein. The enzyme catalyses a committed step in the biosynthesis of lipid A.
EC 3.5.1.-		hydr X N X
EC 3.2.1.99	arabinan	endo arabinose alpha-(1,5) arabinose	Acts best on linear 1,5-alpha-L-arabinan. Also acts on branched arabinan, but more slowly. Endohydrolysis of (1->5)-alpha-arabinofuranosidic linkages in (1->5)-arabinans
EC 3.2.1.98	starch, alpha-(1,4)-glucan	exo glucose alpha-(1,4) glucose	cf. EC 3.2.1.3 glucan 1,4-alpha-glucosidase, which removes successive glucose residues; EC 3.2.1.2 beta-amylase, which removes successive maltose residues; EC 3.2.1.116 glucan 1,4-alpha-maltotriohydrolase, which removes successive maltotriose units and EC 3.2.1.60 glucan 1,4-alpha-maltotetraohydrolase, which removes successive maltotetraose residues. The products have the alpha-configuration.
EC 3.2.1.97	mucin glycoside, glycoprotein	exo galactose beta-(1,3) N-acetylgalactosamine	The enzyme catalyses the liberation of Gal-(1->3)-beta-GalNAc alpha-linked to serine or threonine residues of mucin-type glycoproteins. EngBF from the bacterium Bifidobacterium longum specifically acts on core 1-type O-glycan to release the disaccharide Gal-(1->3)-beta-GalNAc. The enzymes from the bacteria Clostridium perfringens, Enterococcus faecalis, Propionibacterium acnes and Alcaligenes fae…
EC 3.2.1.96	glycoprotein	endo N-acetylglucosamine beta-(1,4) N-acetylglucosamine	Endohydrolysis of the N,N'-diacetylchitobiosyl unit in high-mannose glycopeptides and glycoproteins containing the -[Man(GlcNAc)2]Asn- structure. One N-acetyl-D-glucosamine residue remains attached to the protein; the rest of the oligosaccharide is released intact
EC 3.2.1.95	dextran	exo glucose alpha-(1,6) glucose	Hydrolysis of (1->6)-alpha-D-glucosidic linkages in dextrans, to remove successive isomaltotriose units from the non-reducing ends of the chains
EC 3.2.1.94	alpha-(1,6)-glucan	exo glucose alpha-(1,6)-glucose	Hydrolysis of (1->6)-alpha-D-glucosidic linkages in polysaccharides, to remove successive isomaltose units from the non-reducing ends of the chains, Optimum activity is on those 1,6-alpha-D-glucans containing 6, 7 and 8 glucose units; those containing 3, 4 and 5 glucose units are hydrolysed at slower rates.
EC 3.2.1.93	trehalose-6-phosphate	? glucose alpha-(1,1) glucose	alpha,alpha-trehalose 6-phosphate + H2O = D-glucose + D-glucose 6-phosphate [RN:R00837 R06113]
EC 3.2.1.91	cellulose	exo glucose beta-(1,4) glucose	Hydrolysis of (1->4)-beta-D-glucosidic linkages in cellulose and cellotetraose, releasing cellobiose from the non-reducing ends of the chains
EC 3.2.1.89	arabinogalactan	endo X beta-(1,4) galactose	The enzyme specifically hydrolyses (1->4)-beta-D-galactosidic linkages in type I arabinogalactans.
EC 3.2.1.88	beta-arabinoside	exo X beta arabinose	Removal of a terminal beta-L-arabinopyranose residue from the non-reducing end of its substrate. [RN:R01760]
EC 3.2.1.86	beta-glucoside	? glucose beta-(1,4) glucose	6-phospho-beta-D-glucosyl-(1->4)-D-glucose + H2O = D-glucose + D-glucose 6-phosphate
EC 3.2.1.85	beta-galactoside	? X beta glalactose	a 6-phospho-beta-D-galactoside + H2O = 6-phospho-D-galactose + an alcohol
EC 3.2.1.84	alpha-(1,3)-glucan	exo glucose alpha-(1,3) glucose	Hydrolysis of terminal (1->3)-alpha-D-glucosidic links in (1->3)-alpha-D-glucans
EC 3.2.1.83	carrageenan	endo galactose beta-(1,4) 3,6-anhydrogalactose	The main products of hydrolysis are neocarrabiose-sulfate and neocarratetraose-sulfate [5]. Unlike EC 3.2.1.157 (iota-carrageenase), but similar to EC 3.2.1.81 (beta-agarase), this enzyme proceeds with retention of the anomeric configuration.Endohydrolysis of (1->4)-beta-D-linkages between D-galactose 4-sulfate and 3,6-anhydro-D-galactose in kappa-carrageenans
EC 3.2.1.82	alpha-(1,4)-galacturonan, pectate, alpha-(1,4)-oligogalacturonan	endo galacturonate alpha-(1,4) galacturonate	The enzyme, characterized from bacteria, hydrolyses the second alpha-1,4-glycosidic bond from the non-reducing end of polygalacturonate, releasing digalacturonate.
EC 3.2.1.81	agarose, porphyran	endo 3,6-anhydro-galactose beta-(1,4) galactose	Hydrolysis of (1->4)-beta-D-galactosidic linkages in agarose, giving the tetramer as the predominant product
EC 3.2.1.80	inulin, levan, sucrose, beta-(2,1)-fructan, beta-(2,6)-fructan	exo fructose beta-(2,1) fructose	Hydrolyses inulin and levan, and also sucrose. Hydrolysis of terminal, non-reducing (2->1)- and (2->6)-linked beta-D-fructofuranose residues in fructans
EC 3.2.1.8	xylan	endo xylose beta-(1,4) xylose	Endohydrolysis of (1->4)-beta-D-xylosidic linkages in xylans
EC 3.2.1.78	beta-(1,4)-mannan, galactomannan, glucomannan	endo mannose beta-(1,4) mannose	Random hydrolysis of (1->4)-beta-D-mannosidic linkages in mannans, galactomannans and glucomannans [RN:R08612]
EC 3.2.1.76	dermatan sulfate	endo X alpha iduronic acid	Hydrolysis of unsulfated alpha-L-iduronosidic linkages in dermatan sulfate
EC 3.2.1.75	pustulan, beta-(1,6)-glucan, beta-(1,6)-glucoside	endo glucose beta-(1,6) glucose	Random hydrolysis of (1->6)-linkages in (1->6)-beta-D-glucans
EC 3.2.1.74	beta-(1,4)-glucan	endo glucose beta-(1,4) glucose	Hydrolysis of (1->4)-linkages in (1->4)-beta-D-glucans, to remove successive glucose units. Acts on lutean, pustulan and 1,6-oligo-beta-D-glucosides.
EC 3.2.1.73	beta-glucan, lichenin	endo glucose beta-(1,4) glucose	Hydrolysis of (1->4)-beta-D-glucosidic linkages in beta-D-glucans containing (1->3)- and (1->4)-bonds
EC 3.2.1.71	beta-(1,2)-glucan	endo glucose beta-(1,2) glucose	Random hydrolysis of (1->2)-glucosidic linkages in (1->2)-beta-D-glucans
EC 3.2.1.70	alpha-(1,6)-glucan, alpha-(1,6)-oligoglucan, dextran	endo glucose alpha-(1,6) glucose	Hydrolysis of (1->6)-alpha-D-glucosidic linkages in (1->6)-alpha-D-glucans and derived oligosaccharides
EC 3.2.1.7	inulin	endo fructose beta-(2,1) fructose	Endohydrolysis of (2->1)-beta-D-fructosidic linkages in inulin
EC 3.2.1.68	glycogen, amylopectin	endo glucose alpha-(1,6) glucose	Hydrolysis of (1->6)-alpha-D-glucosidic branch linkages in glycogen, amylopectin and their beta-limit dextrins
EC 3.2.1.67	alpha-(1,4)-oligogalacturonan	endo galacturonate alpha-(1,4) galacturonate	The enzyme hydrolyses the first glycosidic bond from the non-reducing end of the substrate. It is specific for saturated oligomers of D-homogalacturonan, and is unable to degrade unsaturated substrates or methyl-esterified substrates.
EC 3.2.1.65	beta-(2,6)-fructan, levan, beta-(2,6)-oligofructan	endo fructose beta-(2,6) fructose	Random hydrolysis of (2->6)-beta-D-fructofuranosidic linkages in (2->6)-beta-D-fructans (levans) containing more than 3 fructose units
EC 3.2.1.64	beta-(2,6)-fructan	endo fructose beta-(2,6) fructose	Hydrolysis of (2->6)-beta-D-fructofuranan, to remove successive disaccharide residues as levanbiose, i.e. 6-(beta-D-fructofuranosyl)-D-fructose, from the end of the chain
EC 3.2.1.63	fucoside	exo galactose alpha-(1,2) fucose	Highly specific for non-reducing terminal L-fucose residues linked to D-galactose residues by a 1,2-alpha-linkage. Not identical with EC 3.2.1.111 1,3-alpha-L-fucosidase.
EC 3.2.1.62	glucosphingolipid, galactosphingolipid	endo X AB glucose; endo X AB galactose	Broad specificity [cf. EC 3.2.1.45 (glucosylceramidase) and EC 3.2.1.46 (galactosylceramidase)]. Also hydrolyses phlorizin to phloretin and glucose. The intestinal enzyme is a complex that also catalyses the reaction of EC 3.2.1.108 lactase.
EC 3.2.1.61	alpha-glucan	endo glucose alpha-(1,4) glucose	Endohydrolysis of (1->4)-alpha-D-glucosidic linkages in alpha-D-glucans containing both (1->3)- and (1->4)-bonds
EC 3.2.1.60	amylose, alpha-glucan, glycogen, starch	exo glucose alpha-(1,4) glucose	Hydrolysis of (1->4)-alpha-D-glucosidic linkages in amylaceous polysaccharides, to remove successive maltotetraose residues from the non-reducing chain ends
EC 3.2.1.6	laminarin, lichenin, cellulose, beta-glucan	endo glucose beta-(1,4) glucose; endo glucose beta-(1,3) glucose	Endohydrolysis of (1->3)- or (1->4)-linkages in beta-D-glucans when the glucose residue whose reducing group is involved in the linkage to be hydrolysed is itself substituted at C-3
EC 3.2.1.59	isolichenin, pseudonigeran, nigeran	endo glucose alpha-(1,3) glucose	Endohydrolysis of (1->3)-alpha-D-glucosidic linkages in isolichenin, pseudonigeran and nigeran
EC 3.2.1.58	beta-(1,3)-oligoglucan, beta-(1,3)-glucan	exo glucose beta-(1,3) glucose	Successive hydrolysis of beta-D-glucose units from the non-reducing ends of (1->3)-beta-D-glucans, releasing alpha-glucose
EC 3.2.1.57	pullulan	? glucose alpha-(1,6) glucose	Hydrolysis of pullulan to isopanose (6-alpha-maltosylglucose)
EC 3.2.1.55	alpha-arabinoside, arabinan, arabinoxylan, arabinogalactan	exo arabinose alpha arabinose; exo X alpha arabinose	Hydrolysis of terminal non-reducing alpha-L-arabinofuranoside residues in alpha-L-arabinosides. The enzyme acts on alpha-L-arabinofuranosides, alpha-L-arabinans containing (1,3)- and/or (1,5)-linkages, arabinoxylans and arabinogalactans. Some beta-galactosidases (EC 3.2.1.23) and beta-D-fucosidases (EC 3.2.1.38) also hydrolyse alpha-L-arabinosides. cf. EC 3.2.1.185, non-reducing end beta-L-arabin…
EC 3.2.1.54	maltodextrin	endo glucose alpha-(1,4) glucose	cyclomaltodextrin + H2O = linear maltodextrin. Also hydrolyses linear maltodextrin.
EC 3.2.1.53	N-acetylgalactosaminide	exo X beta N-acetylgalactosamine; exo N-acetylglucosamine beta N-acetylglucosamine	Hydrolysis of terminal non-reducing N-acetyl-D-galactosamine residues in N-acetyl-beta-D-galactosaminides
EC 3.2.1.52	N-acetylglucosaminide, N-acetylgalactosaminide	exo X beta N-acetylgalactosamine; exo X beta N-acetylglucosamine	Acts on N-acetylglucosides and N-acetylgalactosides.Hydrolysis of terminal non-reducing N-acetyl-D-hexosamine residues in N-acetyl-beta-D-hexosaminides
EC 3.2.1.51	alpha-fucoside	? X alpha fucose	an alpha-L-fucoside + H2O = L-fucose + an alcohol [RN:R03162]
EC 3.2.1.50	N-acetylglucosaminide	exo N-acetylglucosamine alpha N-acetylglucosamine; ? X alpha N-acetylglucosamine	Hydrolysis of terminal non-reducing N-acetyl-D-glucosamine residues in N-acetyl-alpha-D-glucosaminides
EC 3.2.1.49	mucin oligosaccharide	exo N-acetylgalactosamine alpha-(1,3) N-acetylgalactosamine	Cleavage of non-reducing alpha-(1->3)-N-acetylgalactosamine residues from human blood group A and AB mucin glycoproteins, Forssman hapten and blood group A lacto series glycolipids
EC 3.2.1.48	sucrose, maltose	? glucose alpha-(1,2) fructose; ? glucose alpha-(1,4) glucose	Hydrolysis of sucrose and maltose by an alpha-D-glucosidase-type action [RN:R00801 R06087]
EC 3.2.1.46	galactosyl-N-acylsphingosine	exo X AB galactose	a D-galactosyl-N-acylsphingosine + H2O = D-galactose + a ceramide
EC 3.2.1.45	glucosyl-N-acylsphingosine	exo X AB glucose	a D-glucosyl-N-acylsphingosine + H2O = D-glucose + a ceramide
EC 3.2.1.41	pullulan, amylopectin, glycogen	endo glucose alpha-(1,4) glucose	Hydrolysis of (1->6)-alpha-D-glucosidic linkages in pullulan, amylopectin and glycogen, and in the alpha- and beta-limit dextrins of amylopectin and glycogen
EC 3.2.1.40	alpha-rhamnoside, hesperidin, rutin, dioscin, quercitrin	exo glucose alpha-(1,6) rhamnose; exo X alpha rhamnose	Hydrolysis of terminal non-reducing alpha-L-rhamnose residues in alpha-L-rhamnosides. The enzyme, found in animal tissues, plants, yeasts, fungi and bacteria, utilizes an inverting mechanism of hydrolysis, releasing beta-L-rhamnose. Substrates include naringin, rutin, quercitrin, hesperidin, dioscin, terpenyl glycosides and many other natural glycosides containing terminal alpha-L-rhamnose.
EC 3.2.1.4	cellulose, lichenin, beta-(1,4)-glucan	endo glucose beta-(1,4) glucose	Endohydrolysis of (1->4)-beta-D-glucosidic linkages in cellulose, lichenin and cereal beta-D-glucans
EC 3.2.1.39	beta-(1,3)-glucan, laminarin, paramylon, pachyman	endo glucose beta-(1,3) glucose	Different from EC 3.2.1.6 endo-1,3(4)-beta-glucanase. Very limited action on mixed-link (1->3,1->4)-beta-D-glucans. Hydrolyses laminarin, paramylon and pachyman.
EC 3.2.1.38	beta-fucoside	exo fucose beta fucose	Hydrolysis of terminal non-reducing beta-D-fucose residues in beta-D-fucosides
EC 3.2.1.37	beta-(1,4)-xylan	exo xylose beta-(1,4) xylose	Hydrolysis of (1->4)-beta-D-xylans, to remove successive D-xylose residues from the non-reducing termini
EC 3.2.1.36	hyaluronate	endo glucuronate beta(1,3) N-acetylglucosamine	Random hydrolysis of (1->3)-linkages between beta-D-glucuronate and N-acetyl-D-glucosamine residues in hyaluronate
EC 3.2.1.35	hyaluronate, chondroitin sulfate, dermatan sulfate	endo N-acetylglucosamine beta-(1,4) glucuronate	Random hydrolysis of (1->4)-linkages between N-acetyl-beta-D-glucosamine and D-glucuronate residues in hyaluronate
EC 3.2.1.33	dextrin	endo glucose alpha-(1,6) glucose	Hydrolysis of (1->6)-alpha-D-glucosidic branch linkages in glycogen phosphorylase limit dextrin. This enzyme hydrolyses an unsubstituted glucose unit linked by an alpha(1->6) bond to an alpha(1->4) glucose chain.
EC 3.2.1.32	beta-(1,3)-xylan	endo xylose beta-(1,3)-xylose	Random endohydrolysis of (1->3)-beta-D-glycosidic linkages in (1->3)-beta-D-xylans. This enzyme is found mostly in marine bacteria, which break down the beta(1,3)-xylan found in the cell wall of some green and red algae. The enzyme produces mainly xylobiose, xylotriose and xylotetraose.
EC 3.2.1.31	beta-glucuronide	? X beta glucuronate	a beta-D-glucuronide + H2O = D-glucuronate + an alcohol
EC 3.2.1.3	alpha-glucan	exo glucose alpha-(1,4) glucose; exo glucose alpha-(1,6) glucose	Hydrolysis of terminal (1->4)-linked alpha-D-glucose residues successively from non-reducing ends of the chains with release of beta-D-glucose. Most forms of the enzyme can rapidly hydrolyse 1,6-alpha-D-glucosidic bonds when the next bond in the sequence is 1,4, and some preparations of this enzyme hydrolyse 1,6- and 1,3-alpha-D-glucosidic bonds in other polysaccharides. This entry covers all suc…
EC 3.2.1.28	trehalose	? glucose alpha-(1,1) glucose	The enzyme is an anomer-inverting glucosidase that catalyses the hydrolysis of the alpha-glucosidic O-linkage of alpha,alpha-trehalose, releasing initially equimolar amounts of alpha- and beta-D-glucose. It is widely distributed in microorganisms, plants, invertebrates and vertebrates.
EC 3.2.1.26	sucrose, beta-fructoside	exo X beta fructose	Hydrolysis of terminal non-reducing beta-D-fructofuranoside residues in beta-D-fructofuranosides
EC 3.2.1.25	beta-mannoside	exo X beta mannose	Hydrolysis of terminal, non-reducing beta-D-mannose residues in beta-D-mannosides [
EC 3.2.1.24	alpha-mannoside	exo X alpha mannose	Hydrolysis of terminal, non-reducing alpha-D-mannose residues in alpha-D-mannosides
EC 3.2.1.23	beta-galactoside	exo X beta galactose	Hydrolysis of terminal non-reducing beta-D-galactose residues in beta-D-galactosides
EC 3.2.1.22	alpha-galactoside, alpha-oligogalactan, galactomannan, galactolipid, alpha-fucoside	exo galactose alpha galactose; exo X alpha galactose; exo mannose alpha-(1,6) galactose; exo X alpha fucose	Hydrolysis of terminal, non-reducing alpha-D-galactose residues in alpha-D-galactosides, including galactose oligosaccharides, galactomannans and galactolipids. Also hydrolyses alpha-D-fucosides.
EC 3.2.1.212	fucan	endo fucose alpha-(1,4) fucose	endohydrolysis of (1->4)-alpha-L-fucoside linkages in fucan
EC 3.2.1.211	fucan	endo fucose alpha-(1,3) fucose	endohydrolysis of (1->3)-alpha-L-fucoside linkages in fucan
EC 3.2.1.21	beta-glucoside	? X beta glucose	Hydrolysis of terminal, non-reducing beta-D-glucosyl residues with release of beta-D-glucose
EC 3.2.1.208	alpha-glucoside	? X alpha glucose	2-O-(alpha-D-glucopyranosyl)-D-glycerate + H2O = D-glucopyranose + D-glycerate [RN:R12250]
EC 3.2.1.20	alpha-(1,4)-oligoglucan	exo glucose alpha-(1,4) glucose	Hydrolysis of terminal, non-reducing (1->4)-linked alpha-D-glucose residues with release of D-glucose
EC 3.2.1.2	starch, glycogen, alpha-(1,4)-glucan, alpha-(1,4)-oligoglucan	endo glucose alpha-(1,4) glucose	Hydrolysis of (1->4)-alpha-D-glucosidic linkages in polysaccharides so as to remove successive maltose units from the non-reducing ends of the chains
EC 3.2.1.199	SQDG	? X alpha sulfoquinovose	an 6-sulfo-alpha-D-quinovosyl diacylglycerol + H2O = 6-sulfo-D-quinovose + a 1,2-diacylglycerol
EC 3.2.1.185	beta-arabinoside	exo X beta arabinose; exo arabinose beta-(1,2) 1-O-methyl-arabinose	The enzyme, which was identified in the bacterium Bifidobacterium longum JCM1217, removes the beta-L-arabinofuranose residue from the non-reducing end of multiple substrates, including beta-L-arabinofuranosyl-hydroxyproline (Ara-Hyp), Ara2-Hyp, Ara3-Hyp, and beta-L-arabinofuranosyl-(1->2)-1-O-methyl-beta-L-arabinofuranose.In the presence of 1-alkanols, the enzyme demonstrates transglycosylation a…
EC 3.2.1.182	beta-glucoside	? X beta glucose	1) (2R)-4-hydroxy-7-methoxy-3-oxo-3,4-dihydro-2H-1,4-benzoxazin-2-yl beta-D-glucopyranoside + H2O = 2,4-dihydroxy-7-methoxy-2H-1,4-benzoxazin-3(4H)-one + D-glucose [RN:R12208]; (2) (2R)-4-hydroxy-3-oxo-3,4-dihydro-2H-1,4-benzoxazin-2-yl beta-D-glucopyranoside + H2O = 2,4-dihydroxy-2H-1,4-benzoxazin-3(4H)-one + D-glucose [RN:R12209]
EC 3.2.1.181	beta-(1,3)-galactan	endo galactose beta-(1,3)-galactose	The enzyme from the fungus Flammulina velutipes (winter mushroom) hydrolyses the beta(1->3) bonds found in type II plant arabinogalactans, which occur in cell walls of dicots and cereals. The enzyme is an endohydrolase, and requires at least 3 contiguous beta-1,3-residues. cf. EC 3.2.1.89, arabinogalactan endo-beta-1,4-galactanase and EC 3.2.1.145, galactan 1,3-beta-galactosidase.
EC 3.2.1.18	sialoside, polysaccharide, oligosaccharide, glycoprotein, glycolipid, glycoside	exo X alpha-(2,3) sialate; exo X alpha-(2,6) sialate; exo X alpha-(2,8) sialate	Hydrolysis of alpha-(2->3)-, alpha-(2->6)-, alpha-(2->8)- glycosidic linkages of terminal sialic acid residues in oligosaccharides, glycoproteins, glycolipids, colominic acid and synthetic substrates
EC 3.2.1.178	porphyran	endo galactose alpha-(1,4) galactose-6-sulfate	Hydrolysis of beta-D-galactopyranose-(1->4)-alpha-L-galactopyranose-6-sulfate linkages in porphyran
EC 3.2.1.177	oligoxyloglucan	exo glucose alpha-(1,6) xylose	The enzyme catalyses hydrolysis of a terminal, unsubstituted xyloside at the extreme reducing end of a xylogluco-oligosaccharide. Representative alpha-xylosidases from glycoside hydrolase family 31 utilize a two-step (double-displacement) mechanism involving a covalent glycosyl-enzyme intermediate, and retain the anomeric configuration of the product.
EC 3.2.1.176	cellulose, beta-(1,4)-glucan	exoR glucose beta-(1,4) glucose	Hydrolysis of (1->4)-beta-D-glucosidic linkages in cellulose and similar substrates, releasing cellobiose from the reducing ends of the chains.y
EC 3.2.1.175	glucosyl abscisate	? X beta glucose	The enzyme hydrolzes the biologically inactive beta-D-glucopyranosyl ester of abscisic acid to produce active abscisate. Abscisate is a phytohormone critical for plant growth, development and adaption to various stress conditions. The enzyme does not hydrolyse beta-D-glucopyranosyl zeatin [1]. D-glucopyranosyl abscisate + H2O = D-glucose + abscisate [RN:R09723]
EC 3.2.1.174	oligorhamnogalacturonan	exo rhamnose alpha-(1,4) galacturonate	Exohydrolysis of the alpha-L-Rha-(1->4)-alpha-D-GalA bond in rhamnogalacturonan oligosaccharides with initial inversion of configuration releasing beta-L-rhamnose from the non-reducing end of rhamnogalacturonan oligosaccharides.
EC 3.2.1.173	oligorhamnogalacturonan	exo galacturonate alpha-(1,2) rhamnose	Exohydrolysis of the alpha-D-GalA-(1->2)-alpha-L-Rha bond in rhamnogalacturonan oligosaccharides with initial inversion of configuration releasing D-galacturonic acid from the non-reducing end of rhamnogalacturonan oligosaccharides.
EC 3.2.1.172	rhamnogalacturonan	? X alpha rhamnose	2-O-(4-deoxy-beta-L-threo-hex-4-enopyranuronosyl)-alpha-L-rhamnopyranose + H2O = 5-dehydro-4-deoxy-D-glucuronate + L-rhamnopyranose
EC 3.2.1.171	rhamnogalacturonan	endo galacturonate alpha-(1,2) rhamnose	Endohydrolysis of alpha-D-GalA-(1->2)-alpha-L-Rha glycosidic bond in the rhamnogalacturonan I backbone with initial inversion of anomeric configuration releasing oligosaccharides with beta-D-GalA at the reducing end.
EC 3.2.1.170	alpha-mannoside	? X alpha mannose	The enzyme occurs in thermophilic bacteria and has been characterized in Thermus thermophilus and Rubrobacter radiotolerans. It also has been identified in the moss Selaginella moellendorffii. 2-O-(alpha-D-mannopyranosyl)-D-glycerate + H2O = D-mannopyranose + D-glycerate [RN:R12095]
EC 3.2.1.17	peptidoglycan, oligochitin	? N-acetylmuramate beta-(1,4) N-acetylglucosamine; endo N-acetylglucosamine beta-(1,4) N-acetylglucosamine	Hydrolysis of (1->4)-beta-linkages between N-acetylmuramic acid and N-acetyl-D-glucosamine residues in a peptidoglycan and between N-acetyl-D-glucosamine residues in oligochitins
EC 3.2.1.169	glycoprotein	? X O N-acetylglucosamine	Within higher eukaryotes post-translational modification of protein serines/threonines with N-acetylglucosamine (O-GlcNAc) is dynamic, inducible and abundant, regulating many cellular processes by interfering with protein phosphorylation. EC 2.4.1.255 (protein O-GlcNAc transferase) transfers GlcNAc onto substrate proteins and EC 3.2.1.169 (protein O-GlcNAcase) cleaves GlcNAc from the modified pro…
EC 3.2.1.167	baicalin	? X beta glucuronate	baicalin + H2O = baicalein + D-glucuronate [RN:R09533]
EC 3.2.1.166	heparan sulfate	endo glucuronate beta-(1,4) N-acetylglucosamine	Heparanase cleaves the linkage between a glucuronic acid unit and an N-sulfo glucosamine unit carrying either a 3-O-sulfo or a 6-O-sulfo group [2]. Heparanase-1 cuts macromolecular heparin into fragments of 5000--20000 Da [5]. The enzyme cleaves the heparan sulfate glycosaminoglycans from proteoglycan core proteins and degrades them to small oligosaccharides. Inside cells, the enzyme is important…
EC 3.2.1.165	chitosan, oligochitosan	exo glucosamine beta-(1,4) glucosamine; exo N-acetylglucosamine beta-(1,4) glucosamine	Hydrolysis of chitosan or chitosan oligosaccharides to remove successive D-glucosamine residues from the non-reducing termini
EC 3.2.1.164	glycoprotein, beta-(1,6)-oligogalactan	endo galactose beta-(1,6) galactose	The enzyme specifically hydrolyses 1,6-beta-D-galactooligosaccharides with a degree of polymerization (DP) higher than 3, and their acidic derivatives with 4-O-methylglucosyluronate or glucosyluronate groups at the non-reducing terminals [2]. 1,3-beta-D- and 1,4-beta-D-galactosyl residues cannot act as substrates. The enzyme can also hydrolyse alpha-L-arabinofuranosidase-treated arabinogalactan p…
EC 3.2.1.161	beta-(1,6)-glucoside	X beta-(1,6) glucose	The enzyme from the tropical tree Dalbergia nigrescens Kurz belongs in glycosyl hydrolase family 1. The enzyme removes disaccharides from the natural substrates dalpatein 7-O-beta-D-apiofuranosyl-(1->6)-beta-D-glucopyranoside and 7-hydroxy-2',4',5',6-tetramethoxy-7-O-beta-D-apiofuranosyl-(1->6)-beta-D-glucopyranoside (dalnigrein 7-O-beta-D-apiofuranosyl-(1->6)-beta-D-glucopyranoside) although it …
EC 3.2.1.159	oligoagarose	exo 3,6-anhydro-galactose alpha-(1,3) galactose	Hydrolysis of the (1->3)-alpha-L-galactosidic linkages of neoagaro-oligosaccharides that are smaller than a hexamer, yielding 3,6-anhydro-L-galactose and D-galactose
EC 3.2.1.158	agarose, oligoagarose	endo galactose alpha-(1,3) galactose	Endohydrolysis of (1->3)-alpha-L-galactosidic linkages in agarose, yielding agarotetraose as the major product
EC 3.2.1.157	carrageenan	endo 3,6-anhydro-galactose beta-(1,4) galactose	Endohydrolysis of (1->4)-beta-D-linkages between D-galactose 4-sulfate and 3,6-anhydro-D-galactose-2-sulfate in iota-carrageenans
EC 3.2.1.156	beta-(1,4)-oligoxylan	exoR xylose beta-(1,4) xylose	Hydrolysis of (1->4)-beta-D-xylose residues from the reducing end of oligosaccharides
EC 3.2.1.155	xyloglucan	endo glucose beta-(1,4) glucose	Hydrolysis of (1->4)-D-glucosidic linkages in xyloglucans so as to successively remove oligosaccharides from the newly-formed chain end after endo-initiation on a polymer molecule
EC 3.2.1.154	beta-(2,6)-fructan, levan	exo fructose beta-(2,6) fructose	Hydrolysis of terminal, non-reducing (2->6)-linked beta-D-fructofuranose residues in fructans
EC 3.2.1.153	beta-(2,1)-fructan, inulin	exo fructose beta-(2,1) fructose	Hydrolysis of terminal, non-reducing (2->1)-linked beta-D-fructofuranose residues in fructans
EC 3.2.1.152	glycoprotein	? X AB mannose	The substrate group is a substituent on N-4 of an asparagine residue in the glycoprotein. The mannose residue at the non-reducing end of the sequence may carry further alpha-D-mannosyl groups on O-3 or O-6, but such a substituent on O-3 of the beta-D-mannosyl group prevents the action of the enzyme. The enzyme was obtained from the lily, Lilium longiflorum.
EC 3.2.1.151	xyloglucan	endo glucose beta-(1,4) glucose	The enzyme from Aspergillus aculeatus is specific for xyloglucan and does not hydrolyse other cell-wall components. The reaction involves endohydrolysis of 1,4-beta-D-glucosidic linkages in xyloglucan with retention of the beta-configuration of the glycosyl residues.
EC 3.2.1.150	oligoxyloglucan	endo glucose beta-(1,4) glucose	Hydrolysis of cellobiose from the reducing end of xyloglucans consisting of a (1->4)-beta-linked glucan carrying alpha-D-xylosyl groups on O-6 of the glucose residues. To be a substrate, the first residue must be unsubstituted, the second residue may bear a xylosyl group, whether further glycosylated or not, and the third residue, which becomes the new terminus by the action of the enzyme, is pre…
EC 3.2.1.15	pectate, alpha-(1,4)-galacturonan	endo galacturonate alpha-(1,4) galacturonate	The enzyme catalyses the random hydrolysis of (1->4)-alpha-D-galactosiduronic linkages in pectate and other galacturonans. Different forms of the enzyme have different tolerances to methyl esterification of the substrate.
EC 3.2.1.149	glucoside	? X beta glucose	The enzyme is responsible for the formation of the alcoholic aroma in oolong and black tea. In addition to beta-primeverosides [i.e. 6-O-(beta-D-xylopyranosyl)-beta-D-glucopyranosides], it also hydrolyses 6-O-(beta-D-apiofuranosyl)-beta-D-glucopyranosides and, less rapidly, beta-vicianosides and 6-O-(alpha-L-arabinofuranosyl)-beta-D-glucopyranosides, but not beta-glucosides. Geranyl-, linaloyl-, …
EC 3.2.1.147	glucoside	? X AB glucose	a thioglucoside + H2O = a sugar + a thiol [RN:R01237]
EC 3.2.1.146	beta-galactoside	exo galactose beta galactose; exo X beta galactose	Hydrolysis of terminal non-reducing beta-D-galactofuranosides, releasing galactose
EC 3.2.1.145	beta-(1,3)-galactan	exo galactose beta-(1,3) galactose	Hydrolysis of terminal, non-reducing beta-D-galactose residues in (1->3)-beta-D-galactopyranans. This enzyme removes not only free galactose, but also 6-glycosylated residues, e.g., (1->6)-beta-D-galactobiose, and galactose bearing oligosaccharide chains on O-6. Hence, it releases branches from [arabino-galacto-(1->6)]-(1->3)-beta-D-galactans.
EC 3.2.1.141	alpha-(1,4)-glucan	? glucose alpha-(1,4) glucose	hydrolysis of (1->4)-alpha-D-glucosidic linkage in 4-alpha-D-[(1->4)-alpha-D-glucanosyl]n trehalose to yield trehalose and (1->4)-alpha-D-glucan [RN:R11256]
EC 3.2.1.140	LNnT	exo galactose beta-(1,3) N-acetylglucosamine	The enzyme from Streptomyces specifically hydrolyses the terminal lacto-N-biosyl residue (beta-D-Gal-(1->3)-D-GlcNAc) from the non-reducing end of oligosaccharides with the structure beta-D-Gal-(1->3)-beta-D-GlcNAc-(1->3)-beta-D-Gal-(1->R). Lacto-N-hexaose (beta-D-Gal-(1->3)-beta-D-GlcNAc-(1->3)-beta-D-Gal-(1->3)-beta-D-GlcNAc-(1->3)-beta-D-Gal-(1->4)-D-Glc) is hydrolysed to form first lacto-N-te…
EC 3.2.1.14	chitin, oligochitin	endo N-acetylglucosamine beta-(1,4) N-acetylglucosamine; endo glucosamine beta-(1,4) N-acetylglucosamine	Random endo-hydrolysis of N-acetyl-beta-D-glucosaminide (1->4)-beta-linkages in chitin and oligochitins
EC 3.2.1.139	alpha-glucuronide	? X alpha glucose	an alpha-D-glucuronide + H2O = an alcohol + D-glucuronate
EC 3.2.1.136	glucouronoarabinoxylan	endo xylose beta-(1,4) xylose	Endohydrolysis of (1->4)-beta-D-xylosyl links in some glucuronoarabinoxylans
EC 3.2.1.135	pullulan	endo glucose alpha-(1,4) glucose	Hydrolysis of pullulan to panose (6-alpha-D-glucosylmaltose)
EC 3.2.1.133	starch, alpha-(1,4)-glucan	endo glucose alpha-(1,4) glucose; endo glucose alpha-(1,4) maltose	hydrolysis of (1->4)-alpha-D-glucosidic linkages in polysaccharides so as to remove successive alpha-maltose residues from the non-reducing ends of the chains
EC 3.2.1.132	chitosan	endo glucosamine beta-(1,4) glucosamine	Endohydrolysis of beta-(1->4)-linkages between D-glucosamine residues in a partly acetylated chitosan
EC 3.2.1.131	glucuronoxylan	endo xylose alpha-(1,2) glucuronate; endo xylose alpha-(1,2) 4-O-methyl-glucuronate	Hydrolysis of (1->2)-alpha-D-(4-O-methyl)glucuronosyl links in the main chain of hardwood xylans
EC 3.2.1.130	glycoprotein	exo X alpha-(1,3) mannose	The enzyme catalyses the hydrolysis of the terminal alpha-D-glucosyl-(1->3)-D-mannosyl unit from the GlcMan9(GlcNAc)2 oligosaccharide component of N-glucosylated proteins during their processing in the Golgi apparatus. The name for the isomer is based on a nomenclature proposed by Prien et al [7].
EC 3.2.1.129	polysialate, oligosialate	endo sialate alpha-(2,8) sialate	Endohydrolysis of (2->8)-alpha-sialosyl linkages in oligo- or poly(sialic) acids
EC 3.2.1.126	coniferin	? X beta glucose	coniferin + H2O = D-glucose + coniferol
EC 3.2.1.125	raucaffricine	? X beta glucose	raucaffricine + H2O = D-glucose + vomilenine [RN:R03703]
EC 3.2.1.123	glucosphingolipid	endo X AB glucose	An enzyme from Rhodococcus sp. that degrades various acidic and neutral glycosphingolipids to oligosaccharides and ceramides, by cleaving a glucosyl bond. Does not act on monoglycosylceramides. cf. EC 3.2.1.62 glycosylceramidase. oligoglycosylglucosyl-(1<->1)-ceramide + H2O = ceramide + oligoglycosylglucose [RN:R04118 R06157]
EC 3.2.1.122	maltose-6-phosphate	? glucose alpha-(1,4) glucose	alpha-maltose 6'-phosphate + H2O = D-glucose + D-glucose 6-phosphate [RN:R00838 R06115]
EC 3.2.1.120	oligoxyloglucan	endo glucose beta-(1,4) isoprimeverose; endo glucose beta-(1,4) xylose	Hydrolysis of (1->4)-beta-D-glucosidic links in oligoxyloglucans so as to remove successive isoprimeverose [i.e. alpha-xylo-(1->6)-beta-D-glucosyl-] residues from the non-reducing chain ends
EC 3.2.1.119	vicianin	? X beta glucose	(R)-vicianin + H2O = mandelonitrile + vicianose [RN:R03642]. Also hydrolyses, more slowly, (R)-amygdalin and (R)-prunasin, but not gentiobiose, linamarin or cellobiose.
EC 3.2.1.118	prunasin	? X beta glucose	Highly specific; does not act on amygdalin, linamarin or gentiobiose. (cf. EC 3.2.1.21 beta-glucosidase). (R)-prunasin + H2O = D-glucose + mandelonitrile [RN:R02558]
EC 3.2.1.117	amygdalin	? X beta glucose	Highly specific; does not act on prunasin, linamarin, gentiobiose or cellobiose (cf. EC 3.2.1.21 beta-glucosidase). (R)-amygdalin + H2O = (R)-prunasin + D-glucose [RN:R02985]
EC 3.2.1.116	starch, alpha-(1,4)-glucan	endo glucose alpha-(1,4) glucose; endo glucose alpha-(1,4) maltotriose	Hydrolysis of (1->4)-alpha-D-glucosidic linkages in amylaceous polysaccharides, to remove successive maltotriose residues from the non-reducing chain ends
EC 3.2.1.114	glycoprotein	? X alpha-(1,3) mannose; ? X alpha-(1,6) mannose	The enzyme, found in plants and animals, participates in the processing of N-glycans in the Golgi apparatus. It removes two mannosyl residues, one linked by alpha1,3 linkage, and the other linked by alpha1,6 linkage, both of which are removed by the same catalytic site. The enzyme is sensitive to swainsonine. Man5GlcNAc3-[protein] + 2 H2O = Man3GlcNAc3-[protein] + 2 alpha-D-mannopyranose [RN:R059…
EC 3.2.1.113	glycoprotein	exo mannose alpha-(1,2) mannose; ? X alpha mannose	This family of mammalian enzymes, located in the Golgi system, participates in the maturation process of N-glycans that leads to formation of hybrid and complex structures. The enzymes catalyse the hydrolysis of the four (1->2)-linked alpha-D-mannose residues from the Man9GlcNAc2 oligosaccharide attached to target proteins as described in reaction (1). Alternatively, the enzymes act on the Man8Gl…
EC 3.2.1.111	glycoprotein	? X alpha-(1,3) mannose; ? X alpha-(1,6) mannose	The enzyme, found in plants and animals, participates in the processing of N-glycans in the Golgi apparatus. It removes two mannosyl residues, one linked by alpha1,3 linkage, and the other linked by alpha1,6 linkage, both of which are removed by the same catalytic site. The enzyme is sensitive to swainsonine.
EC 3.2.1.11	dextran	endo glucose alpha-(1,6) glucose	Endohydrolysis of (1->6)-alpha-D-glucosidic linkages in dextran
EC 3.2.1.109	alpha-(1,4)-polygalactosamine	endo galactosamine alpha-(1,4) galactosamine	Endohydrolysis of (1->4)-alpha-D-galactosaminidic linkages in poly(D-galactosamine)
EC 3.2.1.108	lactose	? galactose beta-(1,4) glucose	The enzyme from intestinal mucosa is isolated as a complex that also catalyses the reaction of EC 3.2.1.62 glycosylceramidase. cf. EC 3.2.1.33 amylo-alpha-1,6-glucosidase.
EC 3.2.1.107	glycoprotein	? X alpha-(1,2) glucose	This enzyme catalyses the first step in the processing of the N-glycan tetradecasaccharide precursor Glc3Man9GlcNAc2, which takes place in the endoplasmic reticulum, by removing the distal alpha-1,2-linked glucose residue. This and subsequent processing steps are required before complex N-glycans can be synthesized.
EC 3.2.1.106	glycoprotein	? X alpha-(1,2) glucose	This enzyme catalyses the first step in the processing of the N-glycan tetradecasaccharide precursor Glc3Man9GlcNAc2, which takes place in the endoplasmic reticulum, by removing the distal alpha-1,2-linked glucose residue. This and subsequent processing steps are required before complex N-glycans can be synthesized.
EC 3.2.1.105	strictosidine	? X beta glucose	Does not act on a number of closely related glycosides. Strictosidine is a precursor of indole alkaloids. strictosidine + H2O = D-glucose + strictosidine aglycone [RN:R03820]
EC 3.2.1.104	beta-glucoside, glycolipid	? X beta glucose	Acts on glucosides of cholesterol and sitosterol, but not on some related sterols such as coprostanol. cholesteryl-beta-D-glucoside + H2O = D-glucose + cholesterol [RN:R01460]
EC 3.2.1.103	keratan sulfate	endo galactose beta-(1,4) N-acetylglucosamine	Hydrolyses the 1,4-beta-D-galactosyl linkages adjacent to 1,3-N-acetyl-alpha-D-glucosaminyl residues. Also acts on some non-sulfated oligosaccharides, but only acts on blood group substances when the 1,2-linked fucosyl residues have been removed (cf. EC 3.2.1.102 blood-group-substance endo-1,4-beta-galactosidase). Endohydrolysis of (1->4)-beta-D-galactosidic linkages in keratan sulfate [RN:R07805]
EC 3.2.1.102	glycoprotein	endo galactose beta-(1,4) galactose; endo N-acetylglucosamine beta-(1,4) galactose	Endohydrolysis of (1->4)-beta-D-galactosidic linkages in blood group A and B substances. Hydrolyses the 1,4-beta-D-galactosyl linkages adjacent to a 1,3-alpha-D-galactosyl or N-acetylgalactosaminyl residues and a 1,2-alpha-D-fucosyl residue.
EC 3.2.1.101	alpha-(1,6)-mannan	endo mannose alpha-(1,6) mannose	Random hydrolysis of (1->6)-alpha-D-mannosidic linkages in unbranched (1->6)-mannans
EC 3.2.1.100	beta-(1,4)-mannan	exo mannose beta-(1,4) mannose	Hydrolysis of (1->4)-beta-D-mannosidic linkages in (1->4)-beta-D-mannans, to remove successive mannobiose residues from the non-reducing chain ends
EC 3.2.1.10	alpha-(1,6)-oligoglucan	? glucose alpha-(1,6) glucose	Hydrolysis of (1->6)-alpha-D-glucosidic linkages in some oligosaccharides produced from starch and glycogen by EC 3.2.1.1 (alpha-amylase), and in isomaltose
EC 3.2.1.1	starch, glycogen, alpha-(1,4)-glucan	endo glucose alpha-(1,4) glucose	Endohydrolysis of (1->4)-alpha-D-glucosidic linkages in polysaccharides containing three or more (1->4)-alpha-linked D-glucose units. Acts on starch, glycogen and related polysaccharides and oligosaccharides in a random manner; reducing groups are liberated in the alpha-configuration. The term "alpha" relates to the initial anomeric configuration of the free sugar group released and not to the co…
EC 3.2.1.-			glycoside hydrolases
EC 3.1.3.12	trehalose-6-phosphate	? trehalose C-6 phosphate	alpha,alpha-trehalose 6-phosphate + H2O = alpha,alpha-trehalose + phosphate [RN:R02778 R06228]
EC 3.1.2.12		esterase glutathione S formate	S-formylglutathione + H2O = glutathione + formate [RN:R00527]
EC 3.1.1.8		esterase choline O carboxylate	an acylcholine + H2O = choline + a carboxylate [RN:R01029]
EC 3.1.1.74		esterase fatty-acid O fatty-acid	Cutin, a polymeric structural component of plant cuticles, is a polymer of hydroxy fatty acids that are usually C16 or C18 and contain up to three hydroxy groups. The enzyme from several fungal sources also hydrolyses the p-nitrophenyl esters of hexadecanoic acid. It is however inactive towards several esters that are substrates for non-specific esterases.
EC 3.1.1.73	hemicellulose	esterase polysaccharide O ferulate	Catalyses the hydrolysis of the 4-hydroxy-3-methoxycinnamoyl (feruloyl) group from an esterified sugar, which is usually arabinose in "natural" substrates. p-Nitrophenol acetate and methyl ferulate are poorer substrates. All microbial ferulate esterases are secreted into the culture medium. They are sometimes called hemicellulase accessory enzymes, since they help xylanases and pectinases to brea…
EC 3.1.1.72	xylan, beta-(1,4)-oligoxylan	esterase xylan O acetate	Catalyses the hydrolysis of acetyl groups from polymeric xylan, acetylated xylose, acetylated glucose, alpha-napthyl acetate, p-nitrophenyl acetate but not from triacetylglycerol. Does not act on acetylated mannan or pectin.
EC 3.1.1.7		esterase choline O acetate	acetylcholine + H2O = choline + acetate [RN:R01026]. Acts on a variety of acetic esters; also catalyses transacetylations.
EC 3.1.1.6		esterase X O acetate	an acetic ester + H2O = an alcohol + acetate [RN:R00628]
EC 3.1.1.41		esterase X O acetate	Hydrolyses the acetyl ester bond on the 10-position of the antibiotic cephalosporin C.
EC 3.1.1.3		esterase glyceride O fatty-acid	The enzyme is found in diverse organisms including animals, plants, fungi, and bacteria. It hydrolyses triglycerides into diglycerides and subsequently into monoglycerides and free fatty acids. The enzyme is highly soluble in water and acts at the surface of oil droplets. Access to the active site is controlled by the opening of a lid, which, when closed, hides the hydrophobic surface that surrou…
EC 3.1.1.13		esterase sterol O X; esterase fatty-acid O X; esterase fatty-acid O carboxylate	A group of enzymes of broad specificity, acting on esters of sterols and long-chain fatty acids, that may also bring about the esterification of sterols. Activated by bile salts.
EC 3.1.1.11	pectin	esterase pectate O methanol
EC 3.1.1.1		esterase X O carboxylate	a carboxylic ester + H2O = an alcohol + a carboxylate [RN:R00630]
EC 3.1.1.-		esterase X O X
