# Supplementary material for: Linking microbial ecology to the cycling of neutral and acidic polysaccharides in pustular mats from Shark Bay, Western Australia
Source: Front Microbiol. 2025 Oct 13;16:1684648. doi: 10.3389/fmicb.2025.1684648 (PMC12555021; doi:10.3389/fmicb.2025.1684648)
Supplement: Supplementary file 2 [file Table_2.xlsx]

## Sheet: substrates
Supplementary Table 2: Substrate categorization into superfamilies, families, and subfamilies with information on primary sugars, backbone links, and secondary components.
name	superfamily	family	subfamily	primary sugars	backbone link	secondary sugars	secondary links	size	category	branching	sulfate	additional groups
oligoalgin	algin			guluronate; mannuronate	mannuronate beta-(1,4) guluronate; guluronate beta-(1,4) guluronate; mannuronate beta-(1,4) mannuronate; guluronate beta-(1,4) mannuronate			oligosaccharide	algal	none
algin	algin			guluronate; mannuronate	mannuronate beta-(1,4) guluronate; guluronate beta-(1,4) guluronate; mannuronate beta-(1,4) mannuronate; guluronate beta-(1,4) mannuronate			polysaccharide	algal	none
arabinan	arabinan			arabinose	arabinose alpha-(1,5) arabinose			polysaccharide	pectin
alpha-arabinoside	arabinoside	alpha-arabinoside		arabinose	X alpha arabinose			glycoside
beta-arabinoside	arabinoside			arabinose	X beta arabinose			glycoside
inulin	fructan	beta-fructan	beta-(2,1)-fructan	fructose	xylose alpha-(1,2) glucuronate	glucose	fructose beta-(2,1) glucose	polysaccharide		low
levan	fructan	beta-fructan	beta-(2,6)-fructan	fructose	fructose beta-(2,6) fructose			polysaccharide		present; none
beta-(2,6)-fructan	fructan	beta-fructan	beta-(2,6)-fructan	fructose	fructose beta-(2,6) fructose			polysaccharide
beta-(2,1)-fructan	fructan	beta-fructan	beta-(2,1)-fructan	fructose	fructose beta-(2,1) fructose			polysaccharide
fructan	fructan			fructose	fructose beta fructose			polysaccharide
beta-fructan	fructan	beta-fructan		fructose	fructose beta fructose			polysaccharide
beta-(2,6)-oligofructan	fructan	beta-fructan	beta-(2,6)-fructan	fructose	fructose beta-(2,6) fructose			oligosaccharide
beta-fructoside	fructoside	beta-fructoside		fructose	X beta fructose			glycoside	algal
fucan	fucan	alpha-fucan		fucose	fucose alpha-(1,2) fucose; fucose alpha-(1,3) fucose; fucose alpha-(1,4) fucose	fucose-4-sulfate; fucose-4-acetyl		polysaccharide				acetate
beta-fucoside	fucoside	beta-fucoside		fucose	X beta fucose			glycoside
alpha-fucoside	fucoside	alpha-fucoside		fucose	X alpha fucose			glycoside
fucoside	fucoside			fucose	X AB fucose			glycoside
beta-(1,3)-oligogalactan	galactan	beta-galactan	beta-(1,3)-galactan	galactose	galactose beta-(1,3) galactose			oligosaccharide
beta-(1,6)-oligogalactan	galactan	beta-galactan	beta-(1,6)-galactan	galactose	galactose beta-(1,6) galactose			oligosaccharide
alpha-oligogalactan	galactan	alpha-galactan		galactose	galactose alpha galactose			oligosaccharide
beta-(1,3)-galactan	galactan	beta-galactan	beta-(1,3)-galactan	galactose	galactose beta-(1,3) galactose			polysaccharide
carrageenan	galactan			galactose; 3,6-anhydro-galactose	galactose alpha-(1,3) 3,6-anhydro-galactose; 3,6-anhydro-galactose beta-(1,4) galactose			polysaccharide	algal		galactose; 3,6-anhydro-galactose
agarose	galactan			galactose; 3,6-anhydro-galactose	3,6-anhydro-galactose alpha-(1,3) galactose; galactose beta-(1,4) 3,6-anhydro-galactose			polysaccharide	algal		galactose; 3,6-anhydro-galactose	methyl; pyruvate; sulfate
porphyran	galactan			galactose; 3,6-anhydro-galactose	3,6-anhydro-galactose alpha-(1,3) galactose; galactose beta-(1,4) 3,6-anhydro-galactose; galactose alpha-(1,4) galactose-6-sulfate			polysaccharide	algal		galactose; 3,6-anhydro-galactose	methyl; pyruvate; sulfate
oligoagarose	galactan			galactose; 3,6-anhydro-galactose	3,6-anhydro-galactose alpha-(1,3) galactose; galactose beta-(1,4) 3,6-anhydro-galactose			oligosaccharide	algal		galactose; 3,6-anhydro-galactose	methyl; pyruvate; sulfate
beta-(1,6)-galactan	galactan	beta-galactan	beta-(1,6)-galactan	galactose	galactose beta-(1,6) galactose			polysaccharide
arabinogalactan	galactan; arabinan	beta-galactan	beta-(1,3)-galactan	galactose; arabinan	galactose beta-(1,3) galactose; arabinose alpha-(1,5) arabinose	fucose; glucuronic acid; arabinose	arabinose alpha-(1,2) fucose; arabinose beta-(1,6) glucuronate; galactose beta-(1,3) galactose; galactose beta-(1,6) galactose; galactose alpha-(1,3) arabinose; arabinose alpha-(1,5) arabinose; galactose beta-(1,4) rhamnose	polysaccharide	hemicellulose	high
galactolipid	galactoside			galactose	X AB galactose			glycoside	glycolipid
alpha-galactoside	galactoside	alpha-galactoside		galactose	X alpha galactose			glycoside
beta-galactoside	galactoside	beta-galactoside		galactose	X beta galactose			glycoside
galactosyl-N-acylsphingosine	galactoside	galactosphingolipid		galactose	X AB galactose			glycoside	glycolipid
galactosphingolipid	galactoside	galactosphingolipid		galactose	X AB galactose			glycoside	glycolipid
alpha-(1,4)-oligogalacturonan	galacturonan	alpha-galacturonan	alpha-(1,4)-galacturonan	galacturonate	galacturonate alpha-(1,4) galacturonate			oligosaccharide	pectin
pectate	galacturonan	alpha-galacturonan	alpha-(1,4)-galacturonan	galacturonate	galacturonate alpha-(1,4) galacturonate			polysaccharide	pectin	none
alpha-(1,4)-galacturonan	galacturonan	alpha-galacturonan	alpha-(1,4)-galacturonan	galacturonate	galacturonate alpha-(1,4) galacturonate			polysaccharide	pectin
galacturonan	galacturonan			galacturonate	galcturonate AB galacturonate			polysaccharide	pectin
oligogalacturonan	galacturonan			galacturonate	galacturonate AB galacturonate			oligosaccharide	pectin
pectin	galacturonan; rhamnogalacturonan	alpha-galacturonan		galacturonate	galacturonate alpha-(1,4) galacturonate; galacturonate alpha-(1,2) rhamnose; rhamnose alpha-(1,4) galactuonate	xylose; apiose; arabinose; galactose		polysaccharide	pectin	yes		methanol; methyl ester
alpha-(1,4)-oligoglucan	glucan	alpha-glucan	alpha-(1,4)-glucan	glucose	glucose alpha-(1,4) glucose			oligosaccharide
alpha-(1,6)-oligoglucan	glucan	alpha-glucan	alpha-(1,6)-glucan	glucose	glucose alpha-(1,6) glucose			oligosaccharide
beta-(1,2)-glucan	glucan	beta-glucan	beta-(1,6)-glucan	glucose	glucose beta-(1,2) glucose			oligosaccharide
beta-(1,3)-oligoglucan	glucan	beta-glucan	beta-(1,3)-glucan	glucose	glucose beta-(1,3) glucose			oligosaccharide
oligoxyloglucan	glucan	beta-glucan	beta-(1,4)-glucan	glucose	glucose beta-(1,4) glucose	xylose; galactose; fucose	glucose alpha-(1,6) xylose	oligosaccharide	hemicellulose	present
maltodextrin	glucan	alpha-glucan	alpha-(1,4)-glucan	glucose	glucose alpha-(1,4) glucose			oligosaccharide
dextrin	glucan	alpha-glucan	alpha-(1,4)-glucan; alpha-(1,6)-glucan; alpha-mixed-glucan	glucose	glucose alpha-(1,4) glucose; glucose alpha-(1,6) glucose			oligosaccharide
alpha-(1,4)-glucan	glucan	alpha-glucan	alpha-(1,4)-glucan	glucose	glucose alpha-(1,4) glucose			polysaccharide
alpha-(1,6)-glucan	glucan	alpha-glucan	alpha-(1,6)-glucan	glucose	glucose alpha-(1,6) glucose			polysaccharide
alpha-glucan	glucan	alpha-glucan		glucose	glucose alpha glucose			polysaccharide
amylopectin	glucan	alpha-glucan	alpha-(1,4)-glucan	glucose	glucose alpha-(1,4) glucose	glucose	glucose alpha-(1,6) glcuose	polysaccharide	pectin	high
amylose	glucan	alpha-glucan	alpha-(1,4)-glucan	glucose	glucose alpha-(1,4) glucose			polysaccharide		none
beta-(1,2)-glucan	glucan	beta-glucan	beta-(1,6)-glucan	glucose	glucose beta-(1,6) glucose			polysaccharide
beta-(1,3)-glucan	glucan	beta-glucan	beta-(1,3)-glucan	glucose	glucose beta-(1,3) glucose			polysaccharide
beta-(1,4)-glucan	glucan	beta-glucan	beta-(1,4)-glucan	glucose	glucose beta-(1,4) glucose			polysaccharide
beta-(1,6)-glucan	glucan	beta-glucan	beta-(1,6)-glucan	glucose	glucose beta-(1,6) glucose			polysaccharide
beta-glucan	glucan	beta-glucan		glucose	glucose beta glucose			polysaccharide
glucan	glucan			glucose	glucose AB glucose			polysaccharide
glycogen	glucan	alpha-glucan	alpha-(1,4)-glucan	glucose	glucose alpha-(1,4) glucose	glucose	glucose alpha-(1,6) glucose	polysaccharide		high
cellulose	glucan	beta-glucan	beta-(1,4)-glucan	glucose	glucose beta-(1,4) glucose			polysaccharide		none
pullulan	glucan	alpha-glucan	alpha-(1,4)-glucan; alpha-(1,6)-glucan; alpha-mixed-glucan	glucose; maltotriose	glucose alpha-(1,4) glucose; glucose alpha-(1,6) glucose; maltotriose alpha-(1,6) maltotriose			polysaccharide		none
xyloglucan	glucan	beta-glucan	beta-(1,4)-glucan;	glucose	glucose beta-(1,4) glucose	xylose; galactose; fucose	glucose alpha-(1,6) xylose	polysaccharide	hemicellulose	present
lichenin	glucan	beta-glucan	beta-(1,4)-glucan; beta-(1,3)-glucan; beta-mixed-glucan	glucose	glucose beta-(1,4) glucose; glucose beta-(1,3) glucose			polysaccharide
isolichenin	glucan	alpha-glucan	alpha-mixed-glucan; alpha-(1,3)-glucan; alpha-(1,4)-glucan	glucose	glucose alpha-(1,3) glucose; glucose alpha-(1,4) glucose			polysaccharide
pachyman	glucan	beta-glucan	beta-(1,3)-glucan	glucose	glucose beta-(1,3) glucose			polysaccharide
xanthan	glucan	beta-glucan	beta-(1,4)-glucan	glucose	glucose beta-(1,4) glucose	mannose, glucuronate, 6-acetyl-mannose	glucose alpha-(1,3) mannose; mannose beta-(1,4) glucuronate; glucuronate beta-(1,2) 6-acetyl-mannose	polysaccharide		yes		pyruvate
dextran	glucan	alpha-glucan	alpha-(1,6)-glucan	glucose	glucose alpha-(1,6) glucose	glucose	glucose alpha-(1,3) glucose	polysaccharide		yes
pustulan	glucan	beta-glucan	beta-(1,6)-glucan	glucose	glucose beta-(1,6) glucose			polysaccharide
nigeran	glucan	alpha-glucan	mixed-glucan; alpha-(1,4)-glucan; alpha-(1,3)-glucan	glucose	glucose alpha-(1,4) glucose; glucose alpha-(1,3) glucose			polysaccharide
paramylon	glucan	beta-glucan	beta-(1,3)-glucan	glucose	glucose alpha-(1,3) glucose			polysaccharide
laminarin	glucan	beta-glucan	beta-(1,3)-glucan	glucose	glucose beta-(1,3) glucose	glucose	glucose beta-(1,6) glucose	polysaccharide
pseudonigeran	glucan	alpha-glucan	alpha-(1,3)-glucan	glucose	glucose alpha-(1,3) glucose	glucose	glucose beta-(1,4) glucose	polysaccharide
amylose	glucan	alpha-glucan	alpha-(1,4)-glucan	glucose	glucose alpha-(1,4) glucose			polysaccharide
starch	glucan	alpha-glucan	alpha-(1,4)-glucan	glucose	glucose alpha-(1,4) glucose			polysaccharide		yes
alpha-(1,3)-glucan	glucan	alpha-glucan	alpha-(1,3)-glucan	glucose	glucose alpha-(1,3) glucose			polysaccharide
glucomannan	glucan; mannan	beta-glucan; beta-mannan	beta-(1,4)-glucan; beta-(1,4)-mannan	glucose; mannose	glucose beta-(1,4) mannose; mannose beta-(1,4) glucose	glucose	glucose beta-(1,6) glucose; mannose beta-(1,6) glucose	polysaccharide	hemicellulose	low
hemicellulose	glucan; mannan; xylan			glucose; xylose; glucuronate; mannose	xylose beta-(1,4) mannose; mannose beta-(1,4) glucose; glucose alpha-(1,3) galactose;	glucose; xylose; arabinose; glucuronate; mannose	mannose beta-(1,4) mannose; glucose beta-(1,4) mannose; xylose beta-(1,4) xylose; xylose beta-(1,3) xylose; xylose alpha-(1,2) glucuronate; glucose alpha-(1,6) xylose; glucose beta-(1,3) glucose; glucose beta-(1,4) glucose	polysaccharide	hemicellulose	high
alpha-glucoside	glucoside	alpha-glucoside		glucose				glycoside
beta-(1,6)-glucoside	glucoside	beta-glucoside	beta-(1,6)-glucoside	glucose	X beta-(1,6) glucose			glycoside
beta-glucoside	glucoside	beta-glucoside		glucose	X beta glucose			glycoside
glucoside	glucoside			glucose	X AB glucose			glycoside
amygdalin	glucoside	beta-glucoside		glucose	X beta glucose			glycoside
coniferin	glucoside	beta-glucoside		glucose	X beta glucose			glycoside
glucosyl abscisate	glucoside			glucose	X beta glucose			glycoside
glucosyl-N-acylsphingosine	glucoside	glycosphingolipid		glucose	X AB glucose			glycoside	glycolipid
glucosphingolipid	glucoside			glucose	X AB glucose			glycoside	glycolipid
prunasin	glucoside			glucose	X beta glucose			glycoside
raucaffricine	glucoside	beta-glucoside		glucose	X beta glucose			glycoside
strictosidine	glucoside	beta-glucoside		glucose	X beta glucose			glycoside
beta-(1,4)-glucuronan	glucuronan	beta-glucuronan	beta-(1,4)-glucuronan	glucuronate	glucuronate beta-(1,4) glucuronate			polysaccharide	algal
ulvan	ulvan			glucuronate, rhamnose	glucuronate beta-(1,4) rhamnose; rhamnose alpha-(1,4) glucuronate			polysaccharide	algal
alpha-glucuronide	glucuronide	alpha-glucuronide		glucuronate	X alpha glucuronate			glycoside
baicalin	glucuronide				X AB glucuronate			glycoside
beta-glucuronide	glucuronide	beta-glucuronide		glucuronate	X beta glucuronate			glycoside
hyaluronate	glycosaminoglycan			glucuronate; N-acetylglucosamine	glucuronate beta-(1,3) N-acetylglucosamine; N-acetylglucosamine beta-(1,4) glucuronate			polysaccharide	glycosaminoglycan
chondroitin sulfate	glycosaminoglycan			N-acetylgalactosamine; glucuronate	glucuronate beta-(1,3) N-acetylgalactosamine; N-acetylgalactosamine beta-(1,4) glucuronate			polysaccharide	glycosaminoglycan	none	N-acetylgalactosamine; glucuronate
heparan sulfate	glycosaminoglycan			glucuronate; N-acetylglucosamine	glucuronate beta-(1,4) N-acetylglucosamine; N-acetylglucosamine beta-(1,4) glucuronate	iduronate; glucosamine; iduronate-2-O-sulfate; glucosamine-6-O-sulfate; glucosamine-N-sulfate; glucosamine-N,6-O-sulfate	iduronate-2-O-sulfate beta-(1,4) glucosamine-N-sulfate; glucosamine beta-(1,4) glucosamine-N-sulfate; iduronate beta-(1,4) glucosamine-N-sulfate; iduronate-beta-(1,4) glucosamine-N,6-O-sulfate; iduronate-2-O-sulfate beta-(1,4) glucosamine-N,6-O-sulfate	polysaccharide	glycosaminoglycan		glucuronate; N-acetylglucosamine
heparin sulfate	glycosaminoglycan			iduronate-2-O-sulfate; glucosamine-N,6-O-sulfate	iduronate-2-O-sulfate alpha-(1,4) glucosamine-N,6-O-sulfate	glucuronate; N-acetylglucosamine; glucosamine-6-O-sulfate; glucosamine-N-sulfate	glucuronate beta-(1,4) N-acetylglucosamine; iduronate-2-O-sulfate beta-(1,4) glucosamine-N-sulfate; glucosamine beta-(1,4) glucosamine-N-sulfate; iduronate beta-(1,4) glucosamine-N-sulfate; iduronate-beta-(1,4) glucosamine-N,6-O-sulfate	polysaccharide	glycosaminoglycan		iduronate; glucosamine
keratan sulfate	glycosaminoglycan			galactose; N-acetylglucosamine	galactose beta-(1,4) N-acetylglucosamine; N-acetylglucosamine beta-(1,3) galactose;	galactose-6-sulfate; N-acetylglucosamine-6-sulfate	galactose-6-sulfate beta-(1,4) N-acetylglucosamine-6-sulfate; galactose-6-sulfate beta-(1,4) N-acetylglucosamine; N-acetylglucosamine-6-sulfate beta-(1,3) galactose; N-acetylglucosamine-6-sulfate beta-(1,3) galactose-6-sulfate	polysaccharide	glycosaminoglycan		galactose; N-acetylglucosamine
dermatan sulfate	glycosaminoglycan			N-acetylgalactosamine; glucuronate	glucuronate beta-(1,3) N-acetylgalactosamine; N-acetylgalactosamine beta-(1,4) glucuronate	iduronate		polysaccharide	glycosaminoglycan	none	N-acetylgalactosamine; glucuronate
alpha-(1,6)-mannan	mannan	alpha-mannan	alpha-(1,6)-mannan	mannose	mannose alpha-(1,6) mannose			polysaccharide	mannan
beta-(1,4)-mannan	mannan	beta-mannan	beta-(1,4)-mannan	mannose	mannose beta-(1,4) mannose			polysaccharide	mannan
galactomannan	mannan	beta-mannan	beta-(1,4)mannan	mannose	mannose beta-(1,4) mannose	galactose	galactose alpha-(1,6) mannose	polysaccharide	mannan	present
mannan	mannan			mannose	mannose AB mannose			polysaccharide	mannan
alpha-mannoside	mannoside	alpha-mannoside		mannose	X alpha mannose			glycoside
beta-mannoside	mannoside	beta-mannoside		mannose	X beta mannose			glycoside
N-acetylgalactosaminide	N-acetylgalactosaminide			N-acetylgalactosamine	X AB N-acetylgalactosamine			glycoside
N-acetylglucosaminide	N-acetylglucosaminide			N-acetylglucosamine	X AB N-acetylglucosamine			glycoside
N-acetylglucosamine-6-phosphate	N-acetylglucosaminide			N-acetylglucosamine	X AB N-acetylglucosamine			glycoside
oligochitin	poly-N-acetylglucosamine	beta-poly-N-acetylglucosamine	beta-(1,4)-poly-N-acetylglucosamine	N-acetylglucosamine	N-acetylglucosamine beta-(1,4) N-acetylglucosamine			oligosaccharide	chitin
chitin	poly-N-acetylglucosamine	beta-poly-N-acetylglucosamine	beta-(1,4)-poly-N-acetylglucosamine	N-acetylglucosamine	N-acetylglucosamine beta-(1,4) N-acetylglucosamine			polysaccharide	chitin
chitosan	poly-N-acetylglucosamine; polyglucosamine	beta-poly-N-acetylglucosamine; beta-polyglucosamine		N-acetylglucosamine; glucosamine	N-acetylglucosamine beta-(1,4) glucosamine; N-acetylglucosamine beta-(1,4) N-acetylglucosamine; glucosamine beta-(1,4) N-acetylglucosamine; glucosamine beta-(1,4) glucosamine			polysaccharide		none
oligochitosan	poly-N-acetylglucosamine; polyglucosamine	beta-poly-N-acetylglucosamine; beta-polyglucosamine		N-acetylglucosamine; glucosamine	N-acetylglucosamine beta-(1,4) glucosamine; N-acetylglucosamine beta-(1,4) N-acetylglucosamine; glucosamine beta-(1,4) N-acetylglucosamine; glucosamine beta-(1,4) glucosamine			oligosaccharide		none
alpha-(1,4)-polygalactosamine	polygalactosamine	alpha-polygalactosamine	alpha-(1,4)-polygalactosamine	galactosamine	galactosamine alpha-(1,4) galactosamine			polysaccharide
galactosaminogalactan	polygalactosamine			galactosamine	galactosamine X galactosamine			polysaccharide
oligosialate	polysialate	alpha-polysialate	alpha-(2,8)-polysialate	sialate	sialate alpha-(2,8) sialate			oligosaccharide
polysialate	polysialate	alpha-polysialate	alpha-(2,8)-polysialate	sialate	sialate alpha-(2,8) sialate			polysaccharide
rhamnogalacturonan	rhamnogalacturonan			rhamnose; galacturonate	rhamnose alpha-(1,4) galacturonate			polysaccharide	pectin	high
oligorhamnogalacturonan	rhamnogalacturonan			rhamnose; galacturonate	rhamnose alpha-(1,4) galacturonate			polysaccharide	pectin	high
alpha-rhamnoside	rhamnoside	alpha-rhamnoside		rhamnose	X alpha rhamnose			glycoside
quercitrin	rhamnoside			rhamnose	X AB rhamnose			glycoside
sialoside	sialoside			sialate	X AB sialate			glycoside
N-acetylneuraminide	sialoside	alpha-sialoside		sialate	X alpha sialate			glycoside
beta-(1,4)-oligoxylan	xylan	beta-xylan	beta-(1,4)-xylan	xylose	xylose beta-(1,4) xylose			oligosaccharide	hemicellulose
xylan	xylan			xylose	xylose AB xylose			polysaccharide	hemicellulose
beta-(1,4)-xylan	xylan	beta-xylan	beta-(1,4)-xylan	xylose	xylose beta-(1,4) xylose			polysaccharide	hemicellulose
arabinoxylan	xylan	beta-xylan	beta-(1,4)-xylan	xylose	xylose beta-(1,4) xylose	arabinose	xylose alpha-(1,3) arabinose	polysaccharide	hemicellulose	none
glucouronoarabinoxylan	xylan	beta-xylan	beta-(1,4)-xylan	xylose	xylose beta-(1,4) xylose	arabinose; glucuronate; methylglucuronate	xylose alpha-(1,3) arabinose; xylose alpha-(1,2) 4-O glucuronate; xylose alpha-(1,2) glucuronate	polysaccharide	hemicellulose	none
glucuronoxylan	xylan	beta-xylan	beta-(1,4)-xylan	xylose	xylose beta-(1,4) xylose	glucuronate; methyl glucuronate	xylose alpha-(1,2) glucuronate; xylose alpha-(1,2) 4-O glucuronate	polysaccharide	hemicellulose	none
beta-(1,3)-xylan	xylan	beta-xylan	beta-(1,3)-xylan	xylose	xylose beta-(1,3) xylose			polysaccharide	hemicellulose
sucrose				glucose; fructose	glucose alpha-(1,2) fructose			oligosaccharide
glycolipid								glycoside	glycolipid
glycoprotein								glycoside	glycoprotein
glycoside								glycoside
dioscin				glucose, rhamnose	rhamnose alpha-(1,4) rhamnose; rhamnose alpha-(1,2) glucose; X beta glucose			glycoside
hesperidin				glucose, rhamnose	rhamnose alpha-(1,6) glucose; X beta glucose			glycoside
rutin				glucose, rhamnose	rhamnose alpha-(1,6) glucose; X beta glucose			glycoside
LNnT				glucose; galactose; N-acetylglucosamine	galactose beta-(1,4) N-acetylglucosamine; N-acetylglucosamine beta-(1,3) galactose; galactose beta-(1,4) glucose			oligosaccharide
oligosaccharide								oligosaccharide
peptidoglycan				N-acetylmuramate; N-acetylglucosamine	N-acetylmuramate beta-(1,4) N-acetylglucosamine; N-acetylglucosamine beta-(1,4) N-acetylmuramate			polysaccharide	peptidoglycan
polysaccharide								polysaccharide
gellan				glucose; glucuronate; rhamnose	glucose beta-(1,4) glucuronate; glucuronate beta-(1,4) rhamnose; rhamnose alpha-(1,3) glucose			polysaccharide
vicianin				arabinose; glucose	X beta glucose; arabinose alpha-(1,4) glucose			glycoside
trehalose				glucose	glucose alpha-(1,1) glucose			oligosaccharide
maltose				glucose	glucose alpha-(1,4) glucose			oligosaccharide
lactose				galactose; glucose	galactose beta-(1,4) glucose			oligosaccharide
SQDG				sulfoquinovose	X alpha sulfoquinovose			glycoside	glycolipid
feruloyl-polysaccharide								polysaccharide				ferulic acid
maltose-6-phosphate				glucose	glucose-6-phosphate alpha-(1,4) glucose			oligosaccharide				phosphate
trehalose-6-phosphate				glucose	glucose-6-phosphate alpha-(1,1) glucose			oligosaccharide				phosphate
naringin				rhamnose; glucose	rhamnose alpha-(1,2) glucose; X beta glucose			glycoside
mucin oligosaccharide				N-acetylglucosamine; N-acetylgalactosamine; galactose	X alpha N-acetylglucosamine; X alpha N-acetylgalactosamine; X alpha galactose; X beta N-acetylglucosamine; X beta N-acetylgalactosamine; X beta galactose	fucose; sialate	X alpha-(1,2) fucose; X alpha-(1,3) fucose; X alpha-(1,4) fucose; X alpha-(2,3) sialate; X alpha-(2,6) sialate	oligosaccharide	glycoprotein
mucin glycoside				N-acetylglucosamine; N-acetylgalactosamine; galactose	X alpha N-acetylglucosamine; X alpha N-acetylgalactosamine; X alpha galactose; X beta N-acetylglucosamine; X beta N-acetylgalactosamine; X beta galactose	fucose; sialate	X alpha-(1,2) fucose; X alpha-(1,3) fucose; X alpha-(1,4) fucose; X alpha-(2,3) sialate; X alpha-(2,6) sialate	glycoside	glycoprotein
apioside					apiose			glycoside
oligomannan	mannan			mannose	mannose AB mannose			oligosaccharide	mannan
cellobiose	glucan	beta-glucan	beta-(1,4)-glucan	glucose	glucose beta-(1,4) glucose			oligosaccharide
cellodextrin	glucan	beta-glucan	beta-(1,4)-glucan	glucose	glucose beta-(1,4) glucose			oligosaccharide
chitobiose	poly-N-acetylglucosamine	beta-poly-N-acetylglucosamine	beta-(1,4)-poly-N-acetylglucosamine	N-acetylglucosamine	N-acetylglucosamine beta-(1,4) N-acetylglucosamine			oligosaccharide	chitin
beta-(1,2)-oligoglucan	glucan	beta-glucan	beta-(1,2)-glucan	glucose	glucose beta-(1,2) glucose			oligosaccharide
beta-apioside	apioside			apiose	X beta apiose			glycoside
