# Supplementary material for: Linking microbial ecology to the cycling of neutral and acidic polysaccharides in pustular mats from Shark Bay, Western Australia
Source: Front Microbiol. 2025 Oct 13;16:1684648. doi: 10.3389/fmicb.2025.1684648 (PMC12555021; doi:10.3389/fmicb.2025.1684648)
Supplement: Supplementary file 3 [file Table_3.xlsx]

## Sheet: CAZyme_fams_refined_MAGs
Supplementary Table 3: KEGG activity string, EC activity code, and information on predicted substrates and bond activities (e.g., exo hydrolysis of glucose 1,4 glucose bonds) for CAZyme families present in the MAGs. Predicted substrates and activities are only provided for glycoside hydrolase, polysaccharide lyase, and carbohydrate esterase families.
family	activity	ECs	substrates	bond activity	substrate_superfamily	substrate_family	substrate_subfamily	substrate_size
AA10	AA10 (formerly CBM33) proteins are copper-dependent lytic polysaccharide monooxygenases (LPMOs); some proteins have been shown to act on chitin, others on cellulose; lytic cellulose monooxygenase (C1-hydroxylating) (EC 1.14.99.54); lytic cellulose monooxygenase (C4-dehydrogenating)(EC 1.14.99.56); lytic chitin monooxygenase (EC 1.14.99.53); lytic xylan monooxygenase / xylan oxidase (glycosidic bo…	EC 1.14.99.54; EC 1.14.99.56; EC 1.14.99.53; EC 1.14.99.-
AA3	cellobiose dehydrogenase (EC 1.1.99.18); glucose 1-oxidase (EC 1.1.3.4); aryl alcohol oxidase (EC 1.1.3.7); alcohol oxidase (EC 1.1.3.13); pyranose oxidase (EC 1.1.3.10)	EC 1.1.99.18; EC 1.1.3.4; EC 1.1.3.7; EC 1.1.3.13; EC 1.1.3.10
AA6	1,4-benzoquinone reductase (EC. 1.6.5.6)	EC. 1.6.5.6
AA7	glucooligosaccharide oxidase (EC 1.1.3.-); chitooligosaccharide oxidase (EC 1.1.3.-)	EC 1.1.3.-; EC 1.1.3.-
CBM13	Modules of approx. 150 residues which always appear as a threefold internal repeat. The only apparent exception to this, xylanase II of Actinomadura sp. FC7 (GenBank U08894), is in fact not completely sequenced. These modules were first identified in several plant lectins such as ricin or agglutinin of Ricinus communis which bind galactose residues. The three-dimensional structure of a plant lect…
CBM2	Modules of approx. 100 residues and which are found in a large number of bacterial enzymes. The cellulose-binding function has been demonstrated in many cases. Several of these modules have been shown to also bind chitin or xylan.
CBM20	The granular starch-binding function has been demonstrated in several cases. Interact strongly with cyclodextrins. Often designated as starch-binding domains (SBD).
CBM26	Starch-binding function demonstrated in two cases.
CBM3	Modules of approx. 150 residues found in bacterial enzymes. The cellulose-binding function has been demonstrated in many cases. In one instance binding to chitin has been reported.
CBM32	Binding to galactose and lactose has been demonstrated for the module of Micromonospora viridifaciens sialidase (PMID: 16239725). Binding to polygalacturonic acid has been shown for a Yersinia member (PMID: 17292916). Binding to LacNAc (beta-D-galactosyl-1,4-beta-D-N-acetylglucosamine) has been shown for an N-acetylglucosaminidase from Clostridium perfingens (PMID: 16990278).
CBM34	Modules of approx. 120 residues. Granular starch-binding function has been demonstrated in the case of Thermoactinomyces vulgaris R-47 alpha-amylase 1 (TVAI).
CBM35	Modules of approx. 130 residues. A module that is conserved in three Cellvibrio xylan-degrading enzymes binds to xylan and the interaction is calcium dependent, while a module from a Cellvibrio mannanase binds to decorated soluble mannans and mannooligosaccharides. A module in a
CBM38	The inulin-binding function has been demonstrated in the case of the cycloinulo-oligosaccharide fructanotransferase from Paenibacillus macerans (Bacillus macerans) by Lee et al. (2004) FEMS Microbiol Lett 234:105-10. (PMID:15109727).
CBM41	Modules of approx. 100 residues found in primarily in bacterial pullulanases. The N-terminal module from Thermotoga maritima Pul13 has been shown to bind to the alpha-glucans amylose, amylopectin, pullulan, and oligosaccharide fragments derived from these polysaccharides (Lammerts van Bueren et al. (2004) Biochemistry 43:15633-42) (PMID: 15581376).
CBM47	Modules of approx 150 residues. Fucose-binding activity demonstrated
CBM48	Modules of approx. 100 residues with glycogen-binding function, appended to GH13 modules. Also found in the beta subunit (glycogen-binding) of AMP-activated protein kinases (AMPK)
CBM5	Modules of approx. 60 residues found in bacterial enzymes. Chitin-binding described in several cases. Distantly related to the CBM12 family.
CBM50	Modules of approx. 50 residues found attached to various enzymes from families GH18, GH19, GH23, GH24, GH25 and GH73, i.e. enzymes cleaving either chitin or peptidoglycan. Binding to chitopentaose demonstrated in the case of Pteris ryukyuensis chitinase A [Ohnuma T et al. (2008) J. Biol. Chem. 283:5178-87 (PMID: 18083709)]. CBM50 modules are also found in a multitude of other enzymes targeting th…
CBM51	Modules of approx. 150 residues found attached to various enzymes from families GH2, GH27, GH31, GH95, GH98 and GH101 . Binding to galactose and to blood group A/B-antigens demonstrated in the case of C. perfringens GH95CBM51 and GH98CBM51 respectively [Gregg KJ et al. (2008) J. Biol. Chem. 283:12604-13 PMID: 18292090].
CBM56	beta-1,3-glucan binding function demonstrated by Yamamoto et al. (1998) FEBS Letters 433:41-43 [PMID: 9738929]
CBM57	Created from reading Schallus et al (2008) Mol Biol Cell. 19:3404-3414 [PMID: 18524852] and finding related domains attached to various glycosidases.
CBM6	Modules of approx. 120 residues. The cellulose-binding function has been demonstrated in one case on amorphous cellulose and beta-1,4-xylan. Some of these modules also bind beta-1,3-glucan, beta-1,3-1,4-glucan, and beta-1,4-glucan.
CBM66	The CBM66 module, derived from the Bacillus subtilis exo-acting beta-fructosidase SacC, targets the terminal fructoside residue of fructans.
CBM67	Fujimoto et al. [PMID : 23486481] disclosed the L-rhamnose binding activity and 3-D structure of the CBM67 of Streptomyces avermitilis alpha-L-rhamnosidase (SaRha78A);
CBM73	Modules of approx 65 residues found on various enzymes active of chitin. Chitin-binding function demonstrated for the Cellvibrio japonicus CjLPMO10A protein.
CBM85
CBM9	Modules of approx. 170 residues found so far only in xylanases. The cellulose-binding function has been demonstrated in one case.
CE0	See below.
CE1	acetyl xylan esterase (EC 3.1.1.72); cinnamoyl esterase (EC 3.1.1.-); feruloyl esterase (EC 3.1.1.73); carboxylesterase (EC 3.1.1.1); S-formylglutathione hydrolase (EC 3.1.2.12); diacylglycerol O-acyltransferase (EC 2.3.1.20); trehalose 6-O-mycolyltransferase (EC 2.3.1.122)	EC 3.1.1.72; EC 3.1.1.-; EC 3.1.1.73; EC 3.1.1.1; EC 3.1.2.12; EC 2.3.1.20; EC 2.3.1.122	beta-(1,4)-oligoxylan; xylan; hemicellulose	esterase xylan O acetate; esterase X O carboxylate; esterase glutathione S formate; esterase X O X; esterase polysaccharide O ferulate	glucan; xylan; mannan	beta-xylan	beta-(1,4)-xylan	oligosaccharide; polysaccharide
CE11	UDP-3-0-acyl N-acetylglucosamine deacetylase (EC 3.5.1.108).	EC 3.5.1.108	N-acetylglucosaminide	hydr acetate N glucosamine	N-acetylglucosaminide	[]	[]	glycoside
CE12	pectin acetylesterase (EC 3.1.1.-); rhamnogalacturonan acetylesterase (EC 3.1.1.-); acetyl xylan esterase (EC 3.1.1.72)	EC 3.1.1.-; EC 3.1.1.-; EC 3.1.1.72	beta-(1,4)-oligoxylan; xylan	esterase xylan O acetate; esterase X O X	xylan	beta-xylan	beta-(1,4)-xylan	oligosaccharide; polysaccharide
CE14	N-acetyl-1-D-myo-inosityl-2-amino-2-deoxy-alpha-D-glucopyranoside deacetylase (EC 3.5.1.89); diacetylchitobiose deacetylase (EC 3.5.1.-); mycothiol S-conjugate amidase (EC 3.5.1.-)	EC 3.5.1.89; EC 3.5.1.-; EC 3.5.1.-	N-acetylglucosaminide	hydr X N X; hydr glucosaminide N acetate	N-acetylglucosaminide	[]	[]	glycoside
CE15	4-O-methyl-glucuronoyl methylesterase (EC 3.1.1.-)	EC 3.1.1.-		esterase X O X
CE2	acetyl xylan esterase (EC 3.1.1.72).	EC 3.1.1.72	beta-(1,4)-oligoxylan; xylan	esterase xylan O acetate	xylan	beta-xylan	beta-(1,4)-xylan	oligosaccharide; polysaccharide
CE3	acetyl xylan esterase (EC 3.1.1.72).	EC 3.1.1.72	beta-(1,4)-oligoxylan; xylan	esterase xylan O acetate	xylan	beta-xylan	beta-(1,4)-xylan	oligosaccharide; polysaccharide
CE4	acetyl xylan esterase (EC 3.1.1.72); chitin deacetylase (EC 3.5.1.41); chitooligosaccharide deacetylase (EC 3.5.1.-); peptidoglycan GlcNAc deacetylase (EC 3.5.1.-); peptidoglycan N-acetylmuramic acid deacetylase (EC 3.5.1.-).	EC 3.1.1.72; EC 3.5.1.41; EC 3.5.1.-; EC 3.5.1.-; EC 3.5.1.-	beta-(1,4)-oligoxylan; chitin; xylan	hydr acetate N glucose; esterase xylan O acetate; hydr X N X	poly-N-acetylglucosamine; xylan	beta-poly-N-acetylglucosamine; beta-xylan	beta-(1,4)-poly-N-acetylglucosamine; beta-(1,4)-xylan	oligosaccharide; polysaccharide
CE6	acetyl xylan esterase (EC 3.1.1.72).	EC 3.1.1.72	beta-(1,4)-oligoxylan; xylan	esterase xylan O acetate	xylan	beta-xylan	beta-(1,4)-xylan	oligosaccharide; polysaccharide
CE7	acetyl xylan esterase (EC 3.1.1.72); cephalosporin-C deacetylase (EC 3.1.1.41).	EC 3.1.1.72; EC 3.1.1.41	beta-(1,4)-oligoxylan; xylan	esterase xylan O acetate; esterase X O acetate	xylan	beta-xylan	beta-(1,4)-xylan	oligosaccharide; polysaccharide
CE8	pectin methylesterase (EC 3.1.1.11).	EC 3.1.1.11	galacturonan	esterase pectate O methanol	galacturonan; rhamnogalacturonan	alpha-galacturonan	[]	polysaccharide
CE9	N-acetylglucosamine 6-phosphate deacetylase (EC 3.5.1.25); N-acetylglucosamine 6-phosphate deacetylase (EC 3.5.1.80)	EC 3.5.1.25; EC 3.5.1.80	N-acetylglucosamine-6-phosphate	hydr acetate N glucosamine	N-acetylglucosaminide	[]	[]	glycoside
GH0	Glycoside hydrolases not yet assigned to a family.			X AB X
GH1	beta-glucosidase (EC 3.2.1.21); beta-galactosidase (EC 3.2.1.23); beta-mannosidase (EC 3.2.1.25); beta-glucuronidase (EC 3.2.1.31); beta-xylosidase (EC 3.2.1.37); beta-D-fucosidase (EC 3.2.1.38); phlorizin hydrolase (EC 3.2.1.62); exo-beta-1,4-glucanase (EC 3.2.1.74); 6-phospho-beta-galactosidase (EC 3.2.1.85); 6-phospho-beta-glucosidase (EC 3.2.1.86); strictosidine beta-glucosidase (EC 3.2.1.105…	EC 3.2.1.21; EC 3.2.1.23; EC 3.2.1.25; EC 3.2.1.31; EC 3.2.1.37; EC 3.2.1.38; EC 3.2.1.62; EC 3.2.1.74; EC 3.2.1.85; EC 3.2.1.86; EC 3.2.1.105; EC 3.2.1.108; EC 3.2.1.117; EC 3.2.1.118; EC 3.2.1.119; EC 3.2.1.125; EC 3.2.1.147; EC 3.2.1.149; EC 3.2.1.161; EC 3.2.1.175; EC 3.2.1.182; EC 3.2.1.-; EC 3.-.-.-; EC 3.2.1.-	vicianin; prunasin; strictosidine; lactose; beta-(1,4)-glucan; beta-glucuronide; beta-fucoside; beta-mannoside; beta-galactoside; raucaffricine; beta-glucoside; glucosyl abscisate; glucoside; amygdalin; glucosphingolipid; beta-(1,6)-glucoside; beta-(1,4)-xylan; galactosphingolipid	exo X beta mannose; endo glucose beta-(1,4) glucose; ? X AB glucose; exo fucose beta fucose; ? galactose beta-(1,4) glucose; exo xylose beta-(1,4) xylose; endo X AB glucose; ? X beta glucuronate; exo X beta galactose; ? X beta glucose; X beta-(1,6) glucose; endo X AB galactose; ? glucose beta-(1,4) glucose; ? X beta glalactose	glucuronide; mannoside; galactoside; glucan; xylan; fucoside; glucoside	beta-xylan; beta-fucoside; beta-glucuronide; beta-mannoside; beta-galactoside; beta-glucoside; beta-glucan; galactosphingolipid	beta-(1,4)-glucan; beta-(1,6)-glucoside; beta-(1,4)-xylan	oligosaccharide; polysaccharide; glycoside
GH10	endo-1,4-beta-xylanase (EC 3.2.1.8); endo-1,3-beta-xylanase (EC 3.2.1.32); tomatinase (EC 3.2.1.-); xylan endotransglycosylase (EC 2.4.2.-); endo-beta-1,4-glucanase (EC 3.2.1.4)	EC 3.2.1.8; EC 3.2.1.32; EC 3.2.1.-; EC 2.4.2.-; EC 3.2.1.4	beta-(1,4)-glucan; xylan; beta-(1,3)-xylan; cellulose; lichenin	endo xylose beta-(1,4) xylose; endo xylose beta-(1,3)-xylose; endo glucose beta-(1,4) glucose	xylan; glucan	beta-xylan; beta-glucan	beta-(1,3)-xylan; beta-(1,4)-glucan; beta-mixed-glucan; beta-(1,3)-glucan	polysaccharide
GH100	alkaline and neutral invertase (EC 3.2.1.26)	EC 3.2.1.26	beta-fructoside; sucrose	exo X beta fructose	fructoside	beta-fructoside	[]	oligosaccharide; glycoside
GH102	peptidoglycan lytic transglycosylase (EC 3.2.1.-)	EC 3.2.1.-	peptidoglycan
GH103	peptidoglycan lytic transglycosylase (EC 3.2.1.-)	EC 3.2.1.-	peptidoglycan
GH104	peptidoglycan lytic transglycosylase (EC 3.2.1.-)	EC 3.2.1.-	peptidoglycan
GH105	unsaturated rhamnogalacturonyl hydrolase (EC 3.2.1.172); d-4,5-unsaturated beta-glucuronyl hydrolase (EC 3.2.1.-); d-4,5-unsaturated alpha-galacturonidase (EC 3.2.1.-)	EC 3.2.1.172; EC 3.2.1.-; EC 3.2.1.-	rhamnogalacturonan	? X alpha rhamnose	rhamnogalacturonan	[]	[]	polysaccharide
GH106	alpha-L-rhamnosidase (EC 3.2.1.40); rhamnogalacturonan alpha-L-rhamnohydrolase (EC 3.2.1.174)	EC 3.2.1.40; EC 3.2.1.174	rutin; hesperidin; oligorhamnogalacturonan; dioscin; alpha-rhamnoside; quercitrin	exo glucose alpha-(1,6) rhamnose; exo X alpha rhamnose; exo rhamnose alpha-(1,4) galacturonate	rhamnoside; rhamnogalacturonan	alpha-rhamnoside	[]	polysaccharide; glycoside
GH108	N-acetylmuramidase (EC 3.2.1.17)	EC 3.2.1.17	peptidoglycan; oligochitin	endo N-acetylglucosamine beta-(1,4) N-acetylglucosamine; ? N-acetylmuramate beta-(1,4) N-acetylglucosamine	poly-N-acetylglucosamine	beta-poly-N-acetylglucosamine	beta-(1,4)-poly-N-acetylglucosamine	oligosaccharide; polysaccharide
GH109	alpha-N-acetylgalactosaminidase (EC 3.2.1.49)	EC 3.2.1.49	mucin oligosaccharide	exo N-acetylgalactosamine alpha-(1,3) N-acetylgalactosamine	[]	[]	[]	oligosaccharide
GH113	beta-mannanase (EC 3.2.1.78)	EC 3.2.1.78	galactomannan; glucomannan; beta-(1,4)-mannan	endo mannose beta-(1,4) mannose	glucan; mannan	beta-mannan; beta-glucan	beta-(1,4)-glucan; beta-(1,4)mannan; beta-(1,4)-mannan	polysaccharide
GH114	endo-alpha-1,4-polygalactosaminidase (EC 3.2.1.109)	EC 3.2.1.109	alpha-(1,4)-polygalactosamine	endo galactosamine alpha-(1,4) galactosamine	polygalactosamine	alpha-polygalactosamine	alpha-(1,4)-polygalactosamine	polysaccharide
GH115	xylan alpha-1,2-glucuronidase (3.2.1.131); alpha-(4-O-methyl)-glucuronidase (3.2.1.-)		xylan; alpha-glucuronide	? xylose alpha-(1,2) glucuronate
GH116	beta-glucosidase (EC 3.2.1.21); beta-xylosidase (EC 3.2.1.37); acid beta-glucosidase/beta-glucosylceramidase (EC 3.2.1.45); beta-N-acetylglucosaminidase (EC 3.2.1.52)	EC 3.2.1.21; EC 3.2.1.37; EC 3.2.1.45; EC 3.2.1.52	N-acetylglucosaminide; N-acetylgalactosaminide; glucosyl-N-acylsphingosine; beta-glucoside; beta-(1,4)-xylan	exo X beta N-acetylgalactosamine; exo X beta N-acetylglucosamine; exo xylose beta-(1,4) xylose; exo X AB glucose; ? X beta glucose	xylan; N-acetylgalactosaminide; N-acetylglucosaminide; glucoside	glycosphingolipid; beta-glucoside; beta-xylan	beta-(1,4)-xylan	polysaccharide; glycoside
GH117	beta-D-galactofuranosidase (EC 3.2.1.146); √é¬±-neoagaro-oligosaccharide hydrolase (EC 3.2.1.159)	EC 3.2.1.146; EC 3.2.1.159	beta-galactoside; oligoagarose	exo galactose beta galactose; exo X beta galactose; exo 3,6-anhydro-galactose alpha-(1,3) galactose	galactoside; galactan	beta-galactoside	[]	oligosaccharide; glycoside
GH120	beta-xylosidase (EC 3.2.1.37)	EC 3.2.1.37	beta-(1,4)-xylan	exo xylose beta-(1,4) xylose	xylan	beta-xylan	beta-(1,4)-xylan	polysaccharide
GH125	exo-alpha-1,6-mannosidase (EC 3.2.1.-)	EC 3.2.1.-	alpha-mannoside	exo X alpha-(1,6) mannose
GH127	beta-L-arabinofuranosidase (EC 3.2.1.185); 3-C-carboxy-5-deoxy-L-xylose (aceric acid) hydrolase (EC 3.2.1.-); alpha-1,3-(3,6)-anhydro-D-galactosidase (EC 3.2.1.-)	EC 3.2.1.185; EC 3.2.1.-; EC 3.2.1.-	beta-arabinoside	exo X beta arabinose; exo arabinose beta-(1,2) 1-O-methyl-arabinose	arabinoside	[]	[]	glycoside
GH128	beta-1,3-glucanase (EC 3.2.1.39); beta-1,3-glucosidase (EC 3.2.1.-)	EC 3.2.1.39; EC 3.2.1.-	laminarin; paramylon; beta-(1,3)-glucan; pachyman	endo glucose beta-(1,3) glucose	glucan	beta-glucan	beta-(1,3)-glucan	polysaccharide
GH13	alpha-amylase (EC 3.2.1.1); pullulanase (EC 3.2.1.41); cyclomaltodextrin glucanotransferase (EC 2.4.1.19); cyclomaltodextrinase (EC 3.2.1.54); trehalose-6-phosphate hydrolase (EC 3.2.1.93); oligo-alpha-glucosidase (EC 3.2.1.10); maltogenic amylase (EC 3.2.1.133); neopullulanase (EC 3.2.1.135); alpha-glucosidase (EC 3.2.1.20); maltotetraose-forming alpha-amylase (EC 3.2.1.60); isoamylase (EC 3.2.1…	EC 3.2.1.1; EC 3.2.1.41; EC 2.4.1.19; EC 3.2.1.54; EC 3.2.1.93; EC 3.2.1.10; EC 3.2.1.133; EC 3.2.1.135; EC 3.2.1.20; EC 3.2.1.60; EC 3.2.1.68; EC 3.2.1.70; EC 3.2.1.98; EC 3.2.1.116; EC 2.4.1.18; EC 5.4.99.16; EC 2.4.1.25; EC 3.2.1.-; EC 2.4.1.4; EC 2.4.1.7; EC 3.2.1.141; EC 5.4.99.11; EC 5.4.99.15; EC 3.2.1.33; EC 2.4.99.16; EC 2.4.1.329; EC 2.4.1.359; EC 2.4.1.352; EC 3.2.1.48; EC 2.4.1.161	alpha-(1,6)-glucan; alpha-(1,6)-oligoglucan; pullulan; amylose; glycogen; trehalose-6-phosphate; maltose; amylopectin; dextrin; maltodextrin; dextran; sucrose; alpha-(1,4)-glucan; starch; alpha-(1,4)-oligoglucan; alpha-glucan	endo glucose alpha-(1,4) glucose; exo glucose alpha-(1,4) glucose; isomerase maltose to trehalose; isomerase glucose-(1,4)-glucose to glucose-(1,1)-glucose; ? glucose alpha-(1,2) fructose; ? glucose alpha-(1,1) glucose; endo glucose alpha-(1,6) glucose; ? glucose alpha-(1,4) glucose; endo glucose alpha-(1,4) maltose; ? glucose alpha-(1,6) glucose; endo glucose alpha-(1,4) maltotriose; isomerasesu…	glucan	alpha-glucan	alpha-mixed-glucan; alpha-(1,6)-glucan; alpha-(1,4)-glucan ; alpha-(1,4)-glucan	oligosaccharide; polysaccharide
GH130	beta-1,4-mannosylglucose phosphorylase (EC 2.4.1.281); beta-1,4-mannooligosaccharide phosphorylase (EC 2.4.1.319); beta-1,4-mannosyl-N-acetyl-glucosamine phosphorylase (EC 2.4.1.320); beta-1,2-mannobiose phosphorylase (EC 2.4.1.-); beta-1,2-oligomannan phosphorylase (EC 2.4.1.-); beta-1,2-mannosidase (EC 3.2.1.-)	EC 2.4.1.281; EC 2.4.1.319; EC 2.4.1.320; EC 2.4.1.-; EC 2.4.1.-; EC 3.2.1.-	oligomannan; beta-mannoside	? X beta-(1,4) mannose; ? X beta-(1,2) mannose; ? mannose beta mannose
GH133	amylo-alpha-1,6-glucosidase (EC 3.2.1.33);	EC 3.2.1.33	dextrin	endo glucose alpha-(1,6) glucose	glucan	alpha-glucan	alpha-mixed-glucan; alpha-(1,6)-glucan; alpha-(1,4)-glucan	oligosaccharide
GH138	rhamnogalacturonan alpha-1,2-galacturonohydrolase (EC 3.2.1.173)	EC 3.2.1.173	oligorhamnogalacturonan	exo galacturonate alpha-(1,2) rhamnose	rhamnogalacturonan	[]	[]	polysaccharide
GH139	alpha-2-O-Me-L-fucosidase (EC 3.2.1.-)	EC 3.2.1.-	alpha-fucoside	? X alpha fucose
GH14	beta-amylase (EC 3.2.1.2)	EC 3.2.1.2	starch; alpha-(1,4)-oligoglucan; glycogen; alpha-(1,4)-glucan	endo glucose alpha-(1,4) glucose	glucan	alpha-glucan	alpha-(1,4)-glucan ; alpha-(1,4)-glucan	oligosaccharide; polysaccharide
GH140	beta-1,2-apiosidase (EC 3.2.1.-)	EC 3.2.1.-	beta-apioside	? X beta apiose
GH141	alpha-L-fucosidase (EC 3.2.1.51); xylanase (EC 3.2.1.8)	EC 3.2.1.51; EC 3.2.1.8	alpha-fucoside; xylan	endo xylose beta-(1,4) xylose; ? X alpha fucose	xylan; fucoside	alpha-fucoside	[]	polysaccharide; glycoside
GH142	beta-L-arabinofuranosidase (EC 3.2.1.185)	EC 3.2.1.185	beta-arabinoside	exo X beta arabinose; exo arabinose beta-(1,2) 1-O-methyl-arabinose	arabinoside	[]	[]	glycoside
GH144	endo-beta-1,2-glucanase (EC 3.2.1.71); beta-1,2-glucooligosaccharide sophorohydrolase (EC 3.2.1.-)	EC 3.2.1.71; EC 3.2.1.-	beta-(1,2)-glucan	endo glucose beta-(1,2) glucose	glucan	beta-glucan	beta-(1,6)-glucan	oligosaccharide
GH145	L-Rhalpha-alpha-1,4-GlcA alpha-L-rhamnohydrolase (EC 3.2.1.-)	EC 3.2.1.-	alpha-rhamnoside	? X alpha-(1,4) rhamnose
GH146	beta-L-arabinofuranosidase (EC 3.2.1.185)	EC 3.2.1.185	beta-arabinoside	exo X beta arabinose; exo arabinose beta-(1,2) 1-O-methyl-arabinose	arabinoside	[]	[]	glycoside
GH148	beta-1,3-glucanase (EC 3.2.1.-)	EC 3.2.1.-	beta-(1,3)-glucan	? glucose beta-(1,3) glucose
GH149	beta-1,3-glucan phosphorylase (EC 2.4.1.97)	EC 2.4.1.97	beta-(1,3)-glucan	? glucose beta-(1,3) glucose
GH15	glucoamylase (EC 3.2.1.3); glucodextranase (EC 3.2.1.70); alpha,alpha-trehalase (EC 3.2.1.28); dextran dextrinase (EC 2.4.1.2)	EC 3.2.1.3; EC 3.2.1.70; EC 3.2.1.28; EC 2.4.1.2	alpha-(1,6)-glucan; alpha-(1,6)-oligoglucan; dextran; alpha-glucan; trehalose	endo glucose alpha-(1,6) glucose; exo glucose alpha-(1,4) glucose; exo glucose alpha-(1,6) glucose; ? glucose alpha-(1,1) glucose	glucan	alpha-glucan	alpha-(1,6)-glucan	oligosaccharide; polysaccharide
GH151	alpha-L-fucosidase (EC 3.2.1.51)	EC 3.2.1.51	alpha-fucoside	? X alpha fucose	fucoside	alpha-fucoside	[]	glycoside
GH154	beta-glucuronidase (3.2.1.31)		beta-glucuronide	? X beta glucuronate
GH158	endo-beta-1,3-glucanase (EC 3.2.1.39)	EC 3.2.1.39	laminarin; paramylon; beta-(1,3)-glucan; pachyman	endo glucose beta-(1,3) glucose	glucan	beta-glucan	beta-(1,3)-glucan	polysaccharide
GH16	xyloglucan:xyloglucosyltransferase (EC 2.4.1.207); keratan-sulfate endo-1,4-beta-galactosidase (EC 3.2.1.103); endo-1,3-beta-glucanase / laminarinase (EC 3.2.1.39); endo-1,3(4)-beta-glucanase (EC 3.2.1.6); licheninase (EC 3.2.1.73); beta-agarase (EC 3.2.1.81); kappa;-carrageenase (EC 3.2.1.83); xyloglucanase (EC 3.2.1.151); endo-beta-1,3-galactanase (EC 3.2.1.181); [retaining] beta-porphyranase (…	EC 2.4.1.207; EC 3.2.1.103; EC 3.2.1.39; EC 3.2.1.6; EC 3.2.1.73; EC 3.2.1.81; EC 3.2.1.83; EC 3.2.1.151; EC 3.2.1.181; EC 3.2.1.178; EC 3.2.1.35; EC 3.2.1.-; EC 2.4.1.-; EC 2.4.1.-; EC 3.2.1.-; EC 3.2.1.-	laminarin; keratan sulfate; xyloglucan; hyaluronate; chondroitin sulfate; paramylon; pachyman; agarose; dermatan sulfate; beta-(1,3)-galactan; cellulose; carrageenan; lichenin; beta-(1,3)-glucan; beta-glucan; porphyran	endo galactose beta-(1,4) N-acetylglucosamine ; endo glucose beta-(1,4) glucose; endo galactose beta-(1,3)-galactose; endo galactose alpha-(1,4) galactose-6-sulfate; endo galactose beta-(1,4) 3,6-anhydrogalactose; endo 3,6-anhydro-galactose beta-(1,4) galactose; endo N-acetylglucosamine beta-(1,4) glucuronate; endo glucose beta-(1,3) glucose	glycosaminoglycan; glucan; galactan	beta-galactan; beta-glucan	beta-(1,4)-glucan; beta-(1,3)-glucan; beta-mixed-glucan; beta-(1,4)-glucan;; beta-(1,3)-galactan	polysaccharide
GH165	beta-galactosidase (EC 3.2.1.23)	EC 3.2.1.23	beta-galactoside	exo X beta galactose	galactoside	beta-galactoside	[]	glycoside
GH166	alpha-1,4-galactosaminogalactan hydrolase (EC 3.2.1.-)	EC 3.2.1.-	galactosaminogalactan	? X alpha-(1,4) galactosamine
GH168	endo-alpha-(1,3)-L-fucanase (EC 3.2.1.211)	EC 3.2.1.211	fucan	endo fucose alpha-(1,3) fucose	fucan	alpha-fucan	[]	polysaccharide
GH17	glucan endo-1,3-beta-glucosidase (EC 3.2.1.39); licheninase (EC 3.2.1.73); ABA-specific beta-glucosidase (EC 3.2.1.175); beta-1,3-glucanosyltransglycosylase (EC 2.4.1.-); beta-1,3-glucosidase (EC 3.2.1.-)	EC 3.2.1.39; EC 3.2.1.73; EC 3.2.1.175; EC 2.4.1.-; EC 3.2.1.-	laminarin; paramylon; pachyman; glucosyl abscisate; lichenin; beta-(1,3)-glucan; beta-glucan	endo glucose beta-(1,3) glucose; ? X beta glucose; endo glucose beta-(1,4) glucose	glucoside; glucan	beta-glucan	beta-(1,4)-glucan; beta-mixed-glucan; beta-(1,3)-glucan	polysaccharide; glycoside
GH18	chitinase (EC 3.2.1.14); lysozyme (EC 3.2.1.17); endo-beta-N-acetylglucosaminidase (EC 3.2.1.96); peptidoglycan hydrolase with endo-beta-N-acetylglucosaminidase specificity (EC 3.2.1.-); Nod factor hydrolase (EC 3.2.1.-); xylanase inhibitor; concanavalin B; narbonin	EC 3.2.1.14; EC 3.2.1.17; EC 3.2.1.96; EC 3.2.1.-; EC 3.2.1.-	oligochitin; chitin; glycoprotein; peptidoglycan	endo N-acetylglucosamine beta-(1,4) N-acetylglucosamine; ? N-acetylmuramate beta-(1,4) N-acetylglucosamine; endo glucosamine beta-(1,4) N-acetylglucosamine	poly-N-acetylglucosamine	beta-poly-N-acetylglucosamine	beta-(1,4)-poly-N-acetylglucosamine	oligosaccharide; polysaccharide; glycoside
GH19	chitinase (EC 3.2.1.14); lysozyme (EC 3.2.1.17)	EC 3.2.1.14; EC 3.2.1.17	oligochitin; chitin; peptidoglycan	endo N-acetylglucosamine beta-(1,4) N-acetylglucosamine; ? N-acetylmuramate beta-(1,4) N-acetylglucosamine; endo glucosamine beta-(1,4) N-acetylglucosamine	poly-N-acetylglucosamine	beta-poly-N-acetylglucosamine	beta-(1,4)-poly-N-acetylglucosamine	oligosaccharide; polysaccharide
GH2	beta-galactosidase (EC 3.2.1.23) ; beta-mannosidase (EC 3.2.1.25); beta-glucuronidase (EC 3.2.1.31); alpha-L-arabinofuranosidase (EC 3.2.1.55); mannosylglycoprotein endo-beta-mannosidase (EC 3.2.1.152); exo-beta-glucosaminidase (EC 3.2.1.165); alpha-L-arabinopyranosidase (EC 3.2.1.-); beta-galacturonidase (EC 3.2.1.-); beta-xylosidase (EC 3.2.1.37); beta-D-galactofuranosidase (EC 3.2.1.146);	EC 3.2.1.23; EC 3.2.1.25; EC 3.2.1.31; EC 3.2.1.55; EC 3.2.1.152; EC 3.2.1.165; EC 3.2.1.-; EC 3.2.1.-; EC 3.2.1.37; EC 3.2.1.146	chitosan; oligochitosan; arabinan; beta-glucuronide; glycoprotein; beta-mannoside; alpha-arabinoside; beta-galactoside; beta-(1,4)-xylan; arabinoxylan; arabinogalactan	exo X beta mannose; ? X AB mannose; exo glucosamine beta-(1,4) glucosamine; exo N-acetylglucosamine beta-(1,4) glucosamine; exo xylose beta-(1,4) xylose; ? X beta glucuronate; exo X beta galactose; exo X alpha arabinose; exo galactose beta galactose; exo arabinose alpha arabinose	glucuronide; poly-N-acetylglucosamine; galactan; mannoside; arabinan; galactoside; xylan; polyglucosamine; arabinoside	beta-xylan; beta-glucuronide; beta-galactan; beta-mannoside; alpha-arabinoside; beta-polyglucosamine; beta-galactoside; beta-poly-N-acetylglucosamine	beta-(1,3)-galactan; beta-(1,4)-xylan	oligosaccharide; polysaccharide; glycoside
GH20	beta-hexosaminidase (EC 3.2.1.52); lacto-N-biosidase (EC 3.2.1.140); beta-1,6-N-acetylglucosaminidase (EC 3.2.1.-); beta-6-SO3-N-acetylglucosaminidase (EC 3.2.1.-)	EC 3.2.1.52; EC 3.2.1.140; EC 3.2.1.-; EC 3.2.1.-	N-acetylgalactosaminide; N-acetylglucosaminide; LNnT	exo galactose beta-(1,3) N-acetylglucosamine; exo X beta N-acetylgalactosamine; exo X beta N-acetylglucosamine	N-acetylgalactosaminide; N-acetylglucosaminide	[]	[]	oligosaccharide; glycoside
GH23	lysozyme type G (EC 3.2.1.17); peptidoglycan lyase (EC 4.2.2.n1) also known in the literature as peptidoglycan lytic transglycosylase; chitinase (EC 3.2.1.14)	EC 3.2.1.17; EC 4.2.2.n1; EC 3.2.1.14	peptidoglycan; chitin; oligochitin	? N-acetylmuramate beta-(1,4) N-acetylglucosamine; lyase N-acetylglucosamine beta-(1,4) N-acetylmuramate; endo glucosamine beta-(1,4) N-acetylglucosamine; lyase N-acetylmuramate beta-(1,4) N-acetylglucosamine; endo N-acetylglucosamine beta-(1,4) N-acetylglucosamine	poly-N-acetylglucosamine	beta-poly-N-acetylglucosamine	beta-(1,4)-poly-N-acetylglucosamine	oligosaccharide; polysaccharide
GH24	lysozyme (EC 3.2.1.17)	EC 3.2.1.17	peptidoglycan; oligochitin	endo N-acetylglucosamine beta-(1,4) N-acetylglucosamine; ? N-acetylmuramate beta-(1,4) N-acetylglucosamine	poly-N-acetylglucosamine	beta-poly-N-acetylglucosamine	beta-(1,4)-poly-N-acetylglucosamine	oligosaccharide; polysaccharide
GH25	lysozyme (EC 3.2.1.17)	EC 3.2.1.17	peptidoglycan; oligochitin	endo N-acetylglucosamine beta-(1,4) N-acetylglucosamine; ? N-acetylmuramate beta-(1,4) N-acetylglucosamine	poly-N-acetylglucosamine	beta-poly-N-acetylglucosamine	beta-(1,4)-poly-N-acetylglucosamine	oligosaccharide; polysaccharide
GH26	beta-mannanase (EC 3.2.1.78); exo-beta-1,4-mannobiohydrolase (EC 3.2.1.100); beta-1,3-xylanase (EC 3.2.1.32); lichenase / endo-beta-1,3-1,4-glucanase (EC 3.2.1.73); mannobiose-producing exo-beta-mannanase (EC 3.2.1.-)	EC 3.2.1.78; EC 3.2.1.100; EC 3.2.1.32; EC 3.2.1.73; EC 3.2.1.-	galactomannan; beta-(1,3)-xylan; beta-(1,4)-mannan; lichenin; beta-glucan; glucomannan	endo mannose beta-(1,4) mannose; endo glucose beta-(1,4) glucose; endo xylose beta-(1,3)-xylose; exo mannose beta-(1,4) mannose	glucan; xylan; mannan	beta-glucan; beta-mannan; beta-xylan	beta-(1,4)mannan; beta-(1,4)-glucan; beta-(1,3)-xylan; beta-mixed-glucan; beta-(1,4)-mannan; beta-(1,3)-glucan	polysaccharide
GH27	alpha-galactosidase (EC 3.2.1.22); alpha-N-acetylgalactosaminidase (EC 3.2.1.49); isomalto-dextranase (EC 3.2.1.94); beta-L-arabinopyranosidase (EC 3.2.1.88); galactan:galactan galactosyltransferase (EC 2.4.1.-)	EC 3.2.1.22; EC 3.2.1.49; EC 3.2.1.94; EC 3.2.1.88; EC 2.4.1.-	galactomannan; alpha-(1,6)-glucan; beta-arabinoside; alpha-galactoside; galactolipid; alpha-oligogalactan; mucin oligosaccharide; alpha-fucoside	exo galactose alpha galactose; exo X alpha fucose; exo X alpha galactose; exo X beta arabinose; exo glucose alpha-(1,6)-glucose; exo N-acetylgalactosamine alpha-(1,3) N-acetylgalactosamine; exo mannose alpha-(1,6) galactose	galactan; galactoside; glucan; mannan; fucoside; arabinoside	alpha-galactoside; alpha-galactan; beta-mannan; alpha-glucan; alpha-fucoside	alpha-(1,6)-glucan; beta-(1,4)mannan	oligosaccharide; polysaccharide; glycoside
GH28	polygalacturonase (EC 3.2.1.15); exo-polygalacturonase (EC 3.2.1.67); exo-polygalacturonosidase (EC 3.2.1.82); rhamnogalacturonase (EC 3.2.1.171); rhamnogalacturonan alpha-1,2-galacturonohydrolase (EC 3.2.1.173); xylogalacturonan hydrolase (EC 3.2.1.-)	EC 3.2.1.15; EC 3.2.1.67; EC 3.2.1.82; EC 3.2.1.171; EC 3.2.1.173; EC 3.2.1.-	alpha-(1,4)-oligogalacturonan; oligorhamnogalacturonan; rhamnogalacturonan; alpha-(1,4)-galacturonan	endo galacturonate alpha-(1,4) galacturonate; endo galacturonate alpha-(1,2) rhamnose; exo galacturonate alpha-(1,2) rhamnose	galacturonan; rhamnogalacturonan	alpha-galacturonan	alpha-(1,4)-galacturonan	oligosaccharide; polysaccharide
GH29	alpha-L-fucosidase (EC 3.2.1.51); alpha-1,3/1,4-L-fucosidase (EC 3.2.1.111)	EC 3.2.1.51; EC 3.2.1.111	alpha-fucoside; glycoprotein	? X alpha-(1,3) mannose; ? X alpha-(1,6) mannose; ? X alpha fucose	fucoside	alpha-fucoside	[]	glycoside
GH3	beta-glucosidase (EC 3.2.1.21); xylan 1,4-beta-xylosidase (EC 3.2.1.37); beta-glucosylceramidase (EC 3.2.1.45); beta-N-acetylhexosaminidase (EC 3.2.1.52); alpha-L-arabinofuranosidase (EC 3.2.1.55); glucan 1,4-beta-glucosidase (EC 3.2.1.74); isoprimeverose-producing oligoxyloglucan hydrolase (EC 3.2.1.120); coniferin beta-glucosidase (EC 3.2.1.126); exo-1,3-1,4-glucanase (EC 3.2.1.-); beta-N-acety…	EC 3.2.1.21; EC 3.2.1.37; EC 3.2.1.45; EC 3.2.1.52; EC 3.2.1.55; EC 3.2.1.74; EC 3.2.1.120; EC 3.2.1.126; EC 3.2.1.-; EC 2.4.1.-; EC 3.2.1.-; EC 3.2.1.-; EC 3.2.1.155	N-acetylglucosaminide; xyloglucan; arabinan; N-acetylgalactosaminide; beta-(1,4)-glucan; glucosyl-N-acylsphingosine; alpha-arabinoside; beta-glucoside; arabinogalactan; arabinoxylan; beta-(1,4)-xylan; oligoxyloglucan; coniferin	exo X beta N-acetylgalactosamine; endo glucose beta-(1,4) xylose; endo glucose beta-(1,4) glucose; exo X beta N-acetylglucosamine; exo xylose beta-(1,4) xylose; endo glucose beta-(1,4) isoprimeverose; exo X AB glucose; ? X beta glucose; exo X alpha arabinose; exo arabinose alpha arabinose	N-acetylglucosaminide; galactan; arabinan; N-acetylgalactosaminide; glucan; xylan; arabinoside; glucoside	beta-xylan; beta-galactan; alpha-arabinoside; beta-glucoside; glycosphingolipid; beta-glucan	beta-(1,4)-glucan;; beta-(1,4)-glucan; beta-(1,3)-galactan; beta-(1,4)-xylan	oligosaccharide; polysaccharide; glycoside
GH30	endo-beta-1,4-xylanase (EC 3.2.1.8); beta-glucosidase (3.2.1.21); beta-glucuronidase (EC 3.2.1.31); beta-xylosidase (EC 3.2.1.37); beta-fucosidase (EC 3.2.1.38); glucosylceramidase (EC 3.2.1.45); beta-1,6-glucanase (EC 3.2.1.75); glucuronoarabinoxylan endo-beta-1,4-xylanase (EC 3.2.1.136); endo-beta-1,6-galactanase (EC:3.2.1.164); [reducing end] beta-xylosidase (EC 3.2.1.-)	EC 3.2.1.8; EC 3.2.1.31; EC 3.2.1.37; EC 3.2.1.38; EC 3.2.1.45; EC 3.2.1.75; EC 3.2.1.136; EC:3.2.1.164; EC 3.2.1.-	pustulan; beta-fucoside; beta-glucuronide; xylan; glycoprotein; beta-(1,6)-galactan; glucosyl-N-acylsphingosine; beta-(1,6)-glucan; arabinogalactan; beta-(1,6)-glucoside; beta-(1,4)-xylan; glucouronoarabinoxylan	exo galactose beta-(1,6) galactose; exo fucose beta fucose; exo xylose beta-(1,4) xylose; endo xylose beta-(1,4) xylose; ? X beta glucuronate; endo glucose beta-(1,6) glucose; exo X AB glucose	glucuronide; galactan; arabinan; xylan; glucan; fucoside; glucoside	beta-xylan; beta-glucuronide; beta-fucoside; beta-galactan; beta-glucoside; glycosphingolipid; beta-glucan	beta-(1,6)-galactan; beta-(1,6)-glucan; beta-(1,4)-xylan; beta-(1,6)-glucoside; beta-(1,3)-galactan	polysaccharide; glycoside
GH31	alpha-glucosidase (EC 3.2.1.20); alpha-galactosidase (EC 3.2.1.22); alpha-mannosidase (EC 3.2.1.24); alpha-1,3-glucosidase (EC 3.2.1.84); sucrase-isomaltase (EC 3.2.1.48) (EC 3.2.1.10); alpha-xylosidase (EC 3.2.1.177); alpha-glucan lyase (EC 4.2.2.13); isomaltosyltransferase (EC 2.4.1.-); oligosaccharide alpha-1,4-glucosyltransferase (EC 2.4.1.161); sulfoquinovosidase (EC 3.2.1.-); alpha-N-acetyl…	EC 3.2.1.20; EC 3.2.1.22; EC 3.2.1.24; EC 3.2.1.84; EC 3.2.1.48; EC 3.2.1.10; EC 3.2.1.177; EC 4.2.2.13; EC 2.4.1.-; EC 2.4.1.161; EC 3.2.1.-; EC 3.2.1.49; EC 3.2.1.199	galactomannan; alpha-(1,6)-oligoglucan; alpha-galactoside; galactolipid; maltose; SQDG; mucin oligosaccharide; alpha-mannoside; alpha-(1,3)-glucan; alpha-oligogalactan; sucrose; alpha-(1,4)-glucan; starch; alpha-(1,4)-oligoglucan; alpha-fucoside; oligoxyloglucan	exo galactose alpha galactose; exo glucose alpha-(1,4) glucose; ? glucose alpha-(1,2) fructose; exo X alpha fucose; exo X alpha galactose; exo X alpha mannose; ? glucose alpha-(1,4) glucose; exo N-acetylgalactosamine alpha-(1,3) N-acetylgalactosamine; exo glucose alpha-(1,3) glucose; exo glucose alpha-(1,6) xylose; lyase glucose alpha-(1,4) glucose; ? glucose alpha-(1,6) glucose; exo mannose alph…	galactan; mannoside; galactoside; glucan; mannan; fucoside	alpha-galactoside; alpha-galactan; alpha-mannoside; beta-mannan; alpha-glucan; alpha-fucoside; beta-glucan	alpha-(1,6)-glucan; beta-(1,4)mannan; beta-(1,4)-glucan; alpha-(1,3)-glucan; alpha-(1,4)-glucan	oligosaccharide; polysaccharide; glycoside
GH32	invertase (EC 3.2.1.26); endo-inulinase (EC 3.2.1.7); beta-2,6-fructan 6-levanbiohydrolase (EC 3.2.1.64); endo-levanase (EC 3.2.1.65); exo-inulinase (EC 3.2.1.80); fructan beta-(2,1)-fructosidase/1-exohydrolase (EC 3.2.1.153); fructan beta-(2,6)-fructosidase/6-exohydrolase (EC 3.2.1.154); sucrose:sucrose 1-fructosyltransferase (EC 2.4.1.99); fructan:fructan 1-fructosyltransferase (EC 2.4.1.100); …	EC 3.2.1.26; EC 3.2.1.7; EC 3.2.1.64; EC 3.2.1.65; EC 3.2.1.80; EC 3.2.1.153; EC 3.2.1.154; EC 2.4.1.99; EC 2.4.1.100; EC 2.4.1.10; EC 2.4.1.243; EC 2.4.1.-; EC 2.4.1.-; EC 2.4.1.-	beta-(2,6)-oligofructan; inulin; sucrose; beta-(2,1)-fructan; beta-fructoside; beta-(2,6)-fructan; levan	exo fructose beta-(2,1) fructose; exo fructose beta-(2,6) fructose; exo X beta fructose; endo fructose beta-(2,6) fructose; endo fructose beta-(2,1) fructose	fructoside; fructan	beta-fructoside; beta-fructan	beta-(2,6)-fructan; beta-(2,1)-fructan	oligosaccharide; polysaccharide; glycoside
GH33	sialidase or neuraminidase (EC 3.2.1.18); trans-sialidase (EC 2.4.1.-); anhydrosialidase (EC 4.2.2.15); Kdo hydrolase (EC 3.2.1.-); 2-keto-3-deoxynononic acid hydrolase / KDNase (EC 3.2.1.-)	EC 3.2.1.18; EC 2.4.1.-; EC 4.2.2.15; EC 3.2.1.-; EC 3.2.1.-	glycoside; N-acetylneuraminide; glycoprotein; polysaccharide; oligosaccharide; glycolipid; sialoside	exo X alpha-(2,8) sialate; exo X alpha-(2,3) sialate; exo X alpha-(2,6) sialate; lyase X alpha sialate	sialoside	alpha-sialoside	[]	oligosaccharide; polysaccharide; glycoside
GH35	beta-galactosidase (EC 3.2.1.23); exo-beta-glucosaminidase (EC 3.2.1.165); exo-beta-1,4-galactanase (EC 3.2.1.-); beta-1,3-galactosidase (EC 3.2.1.-)	EC 3.2.1.23; EC 3.2.1.165; EC 3.2.1.-; EC 3.2.1.-	chitosan; beta-galactoside; oligochitosan	exo X beta galactose; exo glucosamine beta-(1,4) glucosamine; exo N-acetylglucosamine beta-(1,4) glucosamine	galactoside; poly-N-acetylglucosamine; polyglucosamine	beta-poly-N-acetylglucosamine; beta-polyglucosamine; beta-galactoside	[]	oligosaccharide; polysaccharide; glycoside
GH36	alpha-galactosidase (EC 3.2.1.22); alpha-N-acetylgalactosaminidase (EC 3.2.1.49); stachyose synthase (EC 2.4.1.67); raffinose synthase (EC 2.4.1.82)	EC 3.2.1.22; EC 3.2.1.49; EC 2.4.1.67; EC 2.4.1.82	galactomannan; alpha-galactoside; galactolipid; alpha-oligogalactan; mucin oligosaccharide; alpha-fucoside	exo galactose alpha galactose; exo X alpha fucose; exo X alpha galactose; exo N-acetylgalactosamine alpha-(1,3) N-acetylgalactosamine; exo mannose alpha-(1,6) galactose	fucoside; galactoside; galactan; mannan	alpha-galactan; beta-mannan; alpha-galactoside; alpha-fucoside	beta-(1,4)mannan	oligosaccharide; polysaccharide; glycoside
GH37	alpha,alpha-trehalase (EC 3.2.1.28).	EC 3.2.1.28	trehalose	? glucose alpha-(1,1) glucose	[]	[]	[]	oligosaccharide
GH38	alpha-mannosidase (EC 3.2.1.24); mannosyl-oligosaccharide alpha-1,2-mannosidase (EC 3.2.1.113); mannosyl-oligosaccharide alpha-1,3-1,6-mannosidase (EC 3.2.1.114); alpha-2-O-mannosylglycerate hydrolase (EC 3.2.1.170); mannosyl-oligosaccharide alpha-1,3-mannosidase (EC 3.2.1.-)	EC 3.2.1.24; EC 3.2.1.113; EC 3.2.1.114; EC 3.2.1.170; EC 3.2.1.-	alpha-mannoside; glycoprotein	? X alpha-(1,6) mannose; ? X alpha mannose; exo mannose alpha-(1,2) mannose; exo X alpha mannose; ? X alpha-(1,3) mannose	mannoside	alpha-mannoside	[]	glycoside
GH39	alpha-L-iduronidase (EC 3.2.1.76); beta-xylosidase (EC 3.2.1.37); alpha-L-arabinofuranosidase (EC 3.2.1.55); beta-glucosidase (EC 3.2.1.21); beta-galactosidase (EC 3.2.1.23)	EC 3.2.1.76; EC 3.2.1.37; EC 3.2.1.55; EC 3.2.1.21; EC 3.2.1.23	arabinan; alpha-arabinoside; dermatan sulfate; beta-galactoside; beta-glucoside; arabinogalactan; arabinoxylan; beta-(1,4)-xylan	exo xylose beta-(1,4) xylose; endo X alpha iduronic acid; exo X beta galactose; ? X beta glucose; exo X alpha arabinose; exo arabinose alpha arabinose	galactan; arabinan; glycosaminoglycan; galactoside; xylan; arabinoside; glucoside	beta-xylan; beta-galactan; alpha-arabinoside; beta-galactoside; beta-glucoside	beta-(1,3)-galactan; beta-(1,4)-xylan	polysaccharide; glycoside
GH4	maltose-6-phosphate glucosidase (EC 3.2.1.122); alpha-glucosidase (EC 3.2.1.20); alpha-galactosidase (EC 3.2.1.22); 6-phospho-beta-glucosidase (EC 3.2.1.86); alpha-glucuronidase (EC 3.2.1.139); alpha-galacturonase (EC 3.2.1.67); palatinase (EC 3.2.1.-)	EC 3.2.1.122; EC 3.2.1.20; EC 3.2.1.22; EC 3.2.1.86; EC 3.2.1.139; EC 3.2.1.67; EC 3.2.1.-	galactomannan; alpha-galactoside; galactolipid; alpha-(1,4)-oligogalacturonan; maltose-6-phosphate; alpha-oligogalactan; beta-glucoside; alpha-glucuronide; alpha-(1,4)-oligoglucan; alpha-fucoside	exo galactose alpha galactose; exo glucose alpha-(1,4) glucose; exo X alpha fucose; exo X alpha galactose; ? glucose alpha-(1,4) glucose; ? X alpha glucose; endo galacturonate alpha-(1,4) galacturonate; exo mannose alpha-(1,6) galactose; ? glucose beta-(1,4) glucose	glucuronide; galactan; galactoside; glucan; mannan; fucoside; galacturonan; glucoside	alpha-galactoside; alpha-galactan; alpha-galacturonan; beta-mannan; beta-glucoside; alpha-fucoside; alpha-glucan; alpha-glucuronide	alpha-(1,4)-galacturonan; beta-(1,4)mannan; alpha-(1,4)-glucan	oligosaccharide; polysaccharide; glycoside
GH42	beta-galactosidase (EC 3.2.1.23); alpha-L-arabinopyranosidase (EC 3.2.1.-)	EC 3.2.1.23; EC 3.2.1.-	beta-galactoside	exo X beta galactose	galactoside	beta-galactoside	[]	glycoside
GH43	beta-xylosidase (EC 3.2.1.37); alpha-L-arabinofuranosidase (EC 3.2.1.55); xylanase (EC 3.2.1.8); alpha-1,2-L-arabinofuranosidase (EC 3.2.1.-); exo-alpha-1,5-L-arabinofuranosidase (EC 3.2.1.-); [inverting] exo-alpha-1,5-L-arabinanase (EC 3.2.1.-); beta-1,3-xylosidase (EC 3.2.1.-); [inverting] exo-alpha-1,5-L-arabinanase (EC 3.2.1.-); [inverting] endo-alpha-1,5-L-arabinanase (EC 3.2.1.99); exo-beta…	EC 3.2.1.37; EC 3.2.1.55; EC 3.2.1.8; EC 3.2.1.-; EC 3.2.1.-; EC 3.2.1.-; EC 3.2.1.-; EC 3.2.1.-; EC 3.2.1.99; EC 3.2.1.145; EC 3.2.1.146	arabinan; xylan; alpha-arabinoside; beta-galactoside; beta-(1,3)-galactan; beta-(1,4)-xylan; arabinoxylan; arabinogalactan	exo galactose beta-(1,3) galactose; endo arabinose alpha-(1,5) arabinose; exo xylose beta-(1,4) xylose; endo xylose beta-(1,4) xylose; exo X beta galactose; exo X alpha arabinose; exo galactose beta galactose; exo arabinose alpha arabinose	galactan; arabinan; galactoside; xylan; arabinoside	alpha-arabinoside; beta-galactoside; beta-galactan; beta-xylan	beta-(1,3)-galactan; beta-(1,4)-xylan	polysaccharide; glycoside
GH46	chitosanase (EC 3.2.1.132)	EC 3.2.1.132	chitosan	endo glucosamine beta-(1,4) glucosamine	poly-N-acetylglucosamine; polyglucosamine	beta-poly-N-acetylglucosamine; beta-polyglucosamine	[]	polysaccharide
GH47	alpha-mannosidase (EC 3.2.1.113)	EC 3.2.1.113	glycoprotein	exo mannose alpha-(1,2) mannose; ? X alpha mannose	[]	[]	[]	glycoside
GH48	reducing end-acting cellobiohydrolase (EC 3.2.1.176); endo-beta-1,4-glucanase (EC 3.2.1.4); chitinase (EC 3.2.1.14)	EC 3.2.1.176; EC 3.2.1.4; EC 3.2.1.14	chitin; beta-(1,4)-glucan; cellulose; oligochitin; lichenin	endo glucose beta-(1,4) glucose; endo N-acetylglucosamine beta-(1,4) N-acetylglucosamine; exoR glucose beta-(1,4) glucose; endo glucosamine beta-(1,4) N-acetylglucosamine	poly-N-acetylglucosamine; glucan	beta-poly-N-acetylglucosamine; beta-glucan	beta-(1,4)-glucan; beta-mixed-glucan; beta-(1,4)-poly-N-acetylglucosamine; beta-(1,3)-glucan	oligosaccharide; polysaccharide
GH5	endo-beta-1,4-glucanase / cellulase (EC 3.2.1.4); endo-beta-1,4-xylanase (EC 3.2.1.8); beta-glucosidase (EC 3.2.1.21); beta-mannosidase (EC 3.2.1.25); beta-glucosylceramidase (EC 3.2.1.45); glucan beta-1,3-glucosidase (EC 3.2.1.58); exo-beta-1,4-glucanase / cellodextrinase (EC 3.2.1.74); glucan endo-1,6-beta-glucosidase (EC 3.2.1.75); mannan endo-beta-1,4-mannosidase (EC 3.2.1.78); cellulose beta…	EC 3.2.1.4; EC 3.2.1.8; EC 3.2.1.21; EC 3.2.1.25; EC 3.2.1.45; EC 3.2.1.58; EC 3.2.1.74; EC 3.2.1.75; EC 3.2.1.78; EC 3.2.1.91; EC 3.2.1.104; EC 3.2.1.123; EC 3.2.1.132; EC 3.2.1.149; EC 3.2.1.151; EC 3.2.1.164; EC 3.2.1.-; EC 3.2.1.-; EC 2.4.1.-; EC 3.2.1.73; EC 3.2.1.-; EC 3.2.1.39; EC 3.2.1.52; EC 3.2.1.132; EC 3.2.1.146; EC 3.2.1.46; EC 3.2.1.-; EC 3.2.1.55	pustulan; laminarin; xyloglucan; beta-(1,4)-glucan; pachyman; beta-mannoside; cellulose; arabinoxylan; glycolipid; arabinogalactan; glucomannan; galactomannan; arabinan; glucosyl-N-acylsphingosine; beta-galactoside; beta-(1,6)-glucan; beta-(1,3)-oligoglucan; lichenin; beta-glucan; N-acetylgalactosaminide; glycoprotein; alpha-arabinoside; beta-glucoside; beta-(1,6)-oligogalactan; glucoside; glucos…	exo X beta mannose; exo X beta N-acetylgalactosamine; exo X AB galactose; endo glucose beta-(1,4) glucose; exo glucose beta-(1,4) glucose; exo X beta N-acetylglucosamine; endo xylose beta-(1,4) xylose; endo mannose beta-(1,4) mannose; endo X AB glucose; endo glucose beta-(1,6) glucose; exo X AB glucose; ? X beta glucose; endo glucosamine beta-(1,4) glucosamine; endo galactose beta-(1,6) galactose…	N-acetylglucosaminide; poly-N-acetylglucosamine; galactan; arabinan; mannoside; N-acetylgalactosaminide; galactoside; xylan; glucan; mannan; polyglucosamine; arabinoside; glucoside	beta-xylan; beta-galactan; beta-mannoside; alpha-arabinoside; beta-galactoside; beta-mannan; beta-glucoside; beta-polyglucosamine; beta-poly-N-acetylglucosamine; glycosphingolipid; beta-glucan; galactosphingolipid	beta-(1,4)-mannan; beta-(1,4)mannan; beta-(1,4)-glucan; beta-(1,6)-galactan; beta-mixed-glucan; beta-(1,6)-glucan; beta-(1,4)-xylan; beta-(1,3)-galactan; beta-(1,4)-glucan;; beta-(1,6)-glucoside; beta-(1,3)-glucan	oligosaccharide; polysaccharide; glycoside
GH50	beta-agarase (EC 3.2.1.81).	EC 3.2.1.81	agarose; porphyran	endo 3,6-anhydro-galactose beta-(1,4) galactose	galactan	[]	[]	polysaccharide
GH51	endoglucanase (EC 3.2.1.4); endo-beta-1,4-xylanase (EC 3.2.1.8); beta-xylosidase (EC 3.2.1.37); alpha-L-arabinofuranosidase (EC 3.2.1.55); lichenase / endo-beta-1,3-1,4-glucanase (EC 3.2.1.73)	EC 3.2.1.4; EC 3.2.1.8; EC 3.2.1.37; EC 3.2.1.55; EC 3.2.1.73	arabinan; beta-(1,4)-glucan; xylan; alpha-arabinoside; arabinogalactan; cellulose; arabinoxylan; lichenin; beta-(1,4)-xylan; beta-glucan	endo glucose beta-(1,4) glucose; exo xylose beta-(1,4) xylose; endo xylose beta-(1,4) xylose; exo X alpha arabinose; exo arabinose alpha arabinose	galactan; arabinan; xylan; glucan; arabinoside	beta-xylan; alpha-arabinoside; beta-galactan; beta-glucan	beta-(1,4)-glucan; beta-mixed-glucan; beta-(1,3)-galactan; beta-(1,4)-xylan; beta-(1,3)-glucan	polysaccharide; glycoside
GH53	endo-beta-1,4-galactanase (EC 3.2.1.89).	EC 3.2.1.89	arabinogalactan	endo X beta-(1,4)-galactose	galactan; arabinan	beta-galactan	beta-(1,3)-galactan	polysaccharide
GH57	alpha-amylase (EC 3.2.1.1); alpha-galactosidase (EC 3.2.1.22); amylopullulanase (EC 3.2.1.41); cyclomaltodextrinase (EC 3.2.1.54); branching enzyme (EC 2.4.1.18); 4-alpha-glucanotransferase (EC 2.4.1.25)	EC 3.2.1.1; EC 3.2.1.22; EC 3.2.1.41; EC 3.2.1.54; EC 2.4.1.18; EC 2.4.1.25	galactomannan; alpha-galactoside; galactolipid; pullulan; glycogen; amylopectin; maltodextrin; alpha-oligogalactan; alpha-(1,4)-glucan; starch; alpha-fucoside	endo glucose alpha-(1,4) glucose; exo galactose alpha galactose; exo X alpha fucose; exo X alpha galactose; exo mannose alpha-(1,6) galactose	galactan; galactoside; glucan; mannan; fucoside	alpha-galactoside; alpha-galactan; beta-mannan; alpha-glucan; alpha-fucoside	alpha-(1,6)-glucan; alpha-(1,4)-glucan ; beta-(1,4)mannan; alpha-mixed-glucan; alpha-(1,4)-glucan	oligosaccharide; polysaccharide; glycoside
GH6	endoglucanase (EC 3.2.1.4); cellobiohydrolase (EC 3.2.1.91); lichenase / endo-beta-1,3-1,4-glucanase (EC 3.2.1.73); lichenase / endo-beta-1,3-1,4-glucanase (EC 3.2.1.73);	EC 3.2.1.4; EC 3.2.1.91; EC 3.2.1.73; EC 3.2.1.73	beta-(1,4)-glucan; lichenin; beta-glucan; cellulose	exo glucose beta-(1,4) glucose; endo glucose beta-(1,4) glucose	glucan	beta-glucan	beta-(1,4)-glucan; beta-mixed-glucan; beta-(1,3)-glucan	polysaccharide
GH62	alpha-L-arabinofuranosidase (EC 3.2.1.55)	EC 3.2.1.55	arabinoxylan; alpha-arabinoside; arabinogalactan; arabinan	exo X alpha arabinose; exo arabinose alpha arabinose	arabinoside; xylan; arabinan; galactan	alpha-arabinoside; beta-galactan; beta-xylan	beta-(1,3)-galactan; beta-(1,4)-xylan	polysaccharide; glycoside
GH63	processing alpha-glucosidase (EC 3.2.1.106); alpha-1,3-glucosidase (EC 3.2.1.84); alpha-glucosidase (EC 3.2.1.20); mannosylglycerate alpha-mannosidase / mannosylglycerate hydrolase (EC 3.2.1.170); glucosylglycerate hydrolase (EC 3.2.1.208)	EC 3.2.1.106; EC 3.2.1.84; EC 3.2.1.20; EC 3.2.1.170; EC 3.2.1.208	glycoprotein; alpha-mannoside; alpha-(1,3)-glucan; alpha-(1,4)-oligoglucan; alpha-glucoside	exo glucose alpha-(1,4) glucose; ? X alpha mannose; ? X alpha glucose; ? X alpha-(1,2) glucose; exo glucose alpha-(1,3) glucose	glucoside; glucan; mannoside	alpha-mannoside; alpha-glucan; alpha-glucoside	alpha-(1,3)-glucan; alpha-(1,4)-glucan	oligosaccharide; polysaccharide; glycoside
GH65	alpha,alpha-trehalase (EC 3.2.1.28); maltose phosphorylase (EC 2.4.1.8); trehalose phosphorylase (EC 2.4.1.64); kojibiose phosphorylase (EC 2.4.1.230); trehalose-6-phosphate phosphorylase (EC 2.4.1.216); nigerose phosphorylase (EC 2.4.1.279); 3-O-alpha-glucopyranosyl-L-rhamnose phosphorylase (EC 2.4.1.282); 2-O-alpha-glucopyranosylglycerol: phosphate beta-glucosyltransferase (EC 2.4.1.-); alpha-g…	EC 3.2.1.28; EC 2.4.1.8; EC 2.4.1.64; EC 2.4.1.230; EC 2.4.1.216; EC 2.4.1.279; EC 2.4.1.282; EC 2.4.1.-; EC 3.2.1.107; EC 2.4.1.334	glycoprotein; trehalose	? glucose alpha-(1,1) glucose; ? X alpha-(1,2) glucose	[]	[]	[]	oligosaccharide; glycoside
GH67	alpha-glucuronidase (EC 3.2.1.139); xylan alpha-1,2-glucuronidase (EC 3.2.1.131)	EC 3.2.1.139; EC 3.2.1.131	alpha-glucuronide; glucuronoxylan	endo xylose alpha-(1,2) glucuronate; ? X alpha glucose; endo xylose alpha-(1,2) 4-O-methyl-glucuronate	glucuronide; xylan	alpha-glucuronide; beta-xylan	beta-(1,4)-xylan	polysaccharide; glycoside
GH68	levansucrase (EC 2.4.1.10); beta-fructofuranosidase (EC 3.2.1.26); inulosucrase (EC 2.4.1.9).	EC 2.4.1.10; EC 3.2.1.26; EC 2.4.1.9	beta-fructoside; sucrose	exo X beta fructose	fructoside	beta-fructoside	[]	oligosaccharide; glycoside
GH73	lysozyme (EC 3.2.1.17); mannosyl-glycoprotein endo-beta-N-acetylglucosaminidase (EC 3.2.1.96); peptidoglycan hydrolase with endo-beta-N-acetylglucosaminidase specificity (EC 3.2.1.-)	EC 3.2.1.17; EC 3.2.1.96; EC 3.2.1.-	peptidoglycan; glycoprotein; oligochitin	endo N-acetylglucosamine beta-(1,4) N-acetylglucosamine; ? N-acetylmuramate beta-(1,4) N-acetylglucosamine	poly-N-acetylglucosamine	beta-poly-N-acetylglucosamine	beta-(1,4)-poly-N-acetylglucosamine	oligosaccharide; polysaccharide; glycoside
GH77	amylomaltase or 4-alpha-glucanotransferase (EC 2.4.1.25)	EC 2.4.1.25	amylose	? glucose alpha glucose
GH78	alpha-L-rhamnosidase (EC 3.2.1.40); rhamnogalacturonan alpha-L-rhamnohydrolase (EC 3.2.1.174); L-Rhap-alpha-1,3-D-Apif -specific alpha-1,3-L-rhamnosidase (EC 3.2.1.-)	EC 3.2.1.40; EC 3.2.1.174; EC 3.2.1.-	rutin; hesperidin; oligorhamnogalacturonan; dioscin; alpha-rhamnoside; quercitrin	exo glucose alpha-(1,6) rhamnose; exo X alpha rhamnose; exo rhamnose alpha-(1,4) galacturonate	rhamnoside; rhamnogalacturonan	alpha-rhamnoside	[]	polysaccharide; glycoside
GH79	beta-glucuronidase (EC 3.2.1.31); hyaluronoglucuronidase (EC 3.2.1.36); heparanase (EC 3.2.1.166); baicalin beta-glucuronidase (EC 3.2.1.167); beta-4-O-methyl-glucuronidase (EC 3.2.1.-)	EC 3.2.1.31; EC 3.2.1.36; EC 3.2.1.166; EC 3.2.1.167; EC 3.2.1.-	heparan sulfate; hyaluronate; beta-glucuronide; baicalin	? X beta glucuronate; endo glucuronate beta-(1,4) N-acetylglucosamine; endo glucuronate beta(1,3) N-acetylglucosamine	glycosaminoglycan; glucuronide	beta-glucuronide	[]	polysaccharide; glycoside
GH8	chitosanase (EC 3.2.1.132); cellulase (EC 3.2.1.4); licheninase (EC 3.2.1.73); endo-1,4-beta-xylanase (EC 3.2.1.8); reducing-end-xylose releasing exo-oligoxylanase (EC 3.2.1.156)	EC 3.2.1.132; EC 3.2.1.4; EC 3.2.1.73; EC 3.2.1.8; EC 3.2.1.156	chitosan; beta-(1,4)-glucan; xylan; beta-(1,4)-oligoxylan; cellulose; lichenin; beta-glucan	endo xylose beta-(1,4) xylose; endo glucose beta-(1,4) glucose; exoR xylose beta-(1,4) xylose; endo glucosamine beta-(1,4) glucosamine	xylan; poly-N-acetylglucosamine; glucan; polyglucosamine	beta-poly-N-acetylglucosamine; beta-polyglucosamine; beta-xylan; beta-glucan	beta-(1,3)-glucan; beta-(1,4)-glucan; beta-mixed-glucan; beta-(1,4)-xylan	oligosaccharide; polysaccharide
GH81	endo-beta-1,3-glucanase (EC 3.2.1.39)	EC 3.2.1.39	laminarin; paramylon; beta-(1,3)-glucan; pachyman	endo glucose beta-(1,3) glucose	glucan	beta-glucan	beta-(1,3)-glucan	polysaccharide
GH84	N-acetyl beta-glucosaminidase (EC 3.2.1.52); hyaluronidase (EC 3.2.1.35); [protein]-3-O-(GlcNAc)-L-Ser/Thr beta-N-acetylglucosaminidase (EC 3.2.1.169)	EC 3.2.1.52; EC 3.2.1.35; EC 3.2.1.169	N-acetylglucosaminide; chondroitin sulfate; hyaluronate; N-acetylgalactosaminide; glycoprotein; dermatan sulfate	endo N-acetylglucosamine beta-(1,4) glucuronate; exo X beta N-acetylgalactosamine; exo X beta N-acetylglucosamine; ? X O N-acetylglucosamine	N-acetylgalactosaminide; N-acetylglucosaminide; glycosaminoglycan	[]	[]	polysaccharide; glycoside
GH86	beta-agarase (EC 3.2.1.81); beta-porphyranase (EC 3.2.1.178)	EC 3.2.1.81; EC 3.2.1.178	agarose; porphyran	endo 3,6-anhydro-galactose beta-(1,4) galactose; endo galactose alpha-(1,4) galactose-6-sulfate	galactan	[]	[]	polysaccharide
GH88	d-4,5-unsaturated beta-glucuronyl hydrolase (EC 3.2.1.-)	EC 3.2.1.-	beta-glucuronide	? X beta glucuronate
GH9	endoglucanase (EC 3.2.1.4); endo-beta-1,3(4)-glucanase / lichenase-laminarinase (EC 3.2.1.6); beta-glucosidase (EC 3.2.1.21); lichenase / endo-beta-1,3-1,4-glucanase (EC 3.2.1.73); exo-beta-1,4-glucanase / cellodextrinase (EC 3.2.1.74); cellobiohydrolase (EC 3.2.1.91); xyloglucan-specific endo-beta-1,4-glucanase / endo-xyloglucanase (EC 3.2.1.151); exo-beta-glucosaminidase (EC 3.2.1.165); endo-be…	EC 3.2.1.4; EC 3.2.1.6; EC 3.2.1.21; EC 3.2.1.73; EC 3.2.1.74; EC 3.2.1.91; EC 3.2.1.151; EC 3.2.1.165; EC 3.2.1.-	laminarin; xyloglucan; chitosan; oligochitosan; beta-(1,4)-glucan; beta-glucoside; cellulose; lichenin; beta-glucan	exo glucosamine beta-(1,4) glucosamine; endo glucose beta-(1,4) glucose; exo glucose beta-(1,4) glucose; exo N-acetylglucosamine beta-(1,4) glucosamine; ? X beta glucose; endo glucose beta-(1,3) glucose	glucoside; poly-N-acetylglucosamine; glucan; polyglucosamine	beta-poly-N-acetylglucosamine; beta-polyglucosamine; beta-glucoside; beta-glucan	beta-(1,4)-glucan;; beta-(1,4)-glucan; beta-mixed-glucan; beta-(1,3)-glucan	oligosaccharide; polysaccharide; glycoside
GH91	inulin lyase [DFA-I-forming] (EC 4.2.2.17); inulin lyase [DFA-III-forming] (EC 4.2.2.18); difructofuranose 1,2':2,3' dianhydride hydrolase [DFA-IIIase] (EC 3.2.1.-)	EC 4.2.2.17; EC 4.2.2.18; EC 3.2.1.-	inulin; beta-(2,1)-fructan	lyase fructose beta-(2,1) fructose	fructan	beta-fructan	beta-(2,1)-fructan	polysaccharide
GH92	mannosyl-oligosaccharide alpha-1,2-mannosidase (EC 3.2.1.113); mannosyl-oligosaccharide alpha-1,3-mannosidase (EC 3.2.1.-); mannosyl-oligosaccharide alpha-1,6-mannosidase (EC 3.2.1.-); alpha-mannosidase (EC 3.2.1.24); alpha-1,2-mannosidase (EC 3.2.1.-); alpha-1,3-mannosidase (EC 3.2.1.-); alpha-1,4-mannosidase (EC 3.2.1.-); mannosyl-1-phosphodiester alpha-1,P-mannosidase (EC 3.2.1.-)	EC 3.2.1.113; EC 3.2.1.-; EC 3.2.1.-; EC 3.2.1.24; EC 3.2.1.-; EC 3.2.1.-; EC 3.2.1.-; EC 3.2.1.-	alpha-mannoside; glycoprotein	exo mannose alpha-(1,2) mannose; exo X alpha mannose; ? X alpha mannose	mannoside	alpha-mannoside	[]	glycoside
GH94	cellobiose phosphorylase (EC 2.4.1.20); laminaribiose phosphorylase (EC 2.4.1.31); cellodextrin phosphorylase (EC 2.4.1.49); chitobiose phosphorylase (EC 2.4.1.-); cyclic beta-1,2-glucan synthase (EC 2.4.1.-); cellobionic acid phosphorylase (EC 2.4.1.321); beta-1,2-oligoglucan phosphorylase (EC 2.4.1.-)	EC 2.4.1.20; EC 2.4.1.31; EC 2.4.1.49; EC 2.4.1.-; EC 2.4.1.-; EC 2.4.1.321; EC 2.4.1.-	cellobiose; cellodextrin; chitobiose; beta-(1,2)-oligoglucan
GH95	alpha-L-fucosidase (EC 3.2.1.51); alpha-1,2-L-fucosidase (EC 3.2.1.63); alpha-L-galactosidase (EC 3.2.1.-)	EC 3.2.1.51; EC 3.2.1.63; EC 3.2.1.-	alpha-fucoside; fucoside	exo galactose alpha-(1,2) fucose; ? X alpha fucose	fucoside	alpha-fucoside	[]	glycoside
GH97	glucoamylase (EC 3.2.1.3); alpha-glucosidase (EC 3.2.1.20); alpha-galactosidase (EC 3.2.1.22)	EC 3.2.1.3; EC 3.2.1.20; EC 3.2.1.22	galactomannan; alpha-(1,4)-oligoglucan; alpha-galactoside; galactolipid; alpha-oligogalactan; alpha-glucan; alpha-fucoside	exo galactose alpha galactose; exo glucose alpha-(1,4) glucose; exo glucose alpha-(1,6) glucose; exo X alpha fucose; exo X alpha galactose; exo mannose alpha-(1,6) galactose	galactan; galactoside; glucan; mannan; fucoside	alpha-galactoside; alpha-galactan; beta-mannan; alpha-glucan; alpha-fucoside	beta-(1,4)mannan; alpha-(1,4)-glucan	oligosaccharide; polysaccharide; glycoside
GT0	Glycosyltransferases not yet assigned to a family
GT1	UDP-glucuronosyltransferase (EC 2.4.1.17); zeatin O-beta-xylosyltransferase (EC 2.4.2.40); 2-hydroxyacylsphingosine 1-beta-galactosyltransferase (EC 2.4.1.45); N-acylsphingosine galactosyltransferase (EC 2.4.1.47); flavonol 3-O-glucosyltransferase (EC 2.4.1.91); anthocyanidin 3-O-glucosyltransferase (EC 2.4.1.115); sinapate 1-glucosyltransferase (EC 2.4.1.120); indole-3-acetate beta-glucosyltrans…	EC 2.4.1.17; EC 2.4.2.40; EC 2.4.1.45; EC 2.4.1.47; EC 2.4.1.91; EC 2.4.1.115; EC 2.4.1.120; EC 2.4.1.121; EC 2.4.1.159; EC 2.4.1.173; EC 2.4.1.194; EC 2.4.1.203; EC 2.4.1.210; EC 2.4.1.253; EC 2.4.1.286; EC 2.4.1.-; EC 2.4.1.-; EC 2.4.1.-; EC 2.4.1.-; EC 2.4.1.-; EC 2.4.1.-; EC 2.4.1.-; EC 2.4.1.-; EC 2.4.1.177; EC 2.4.1.-; EC 2.4.1.-
GT107	CMP-beta-KDO: beta-2,4-KDO transferase (EC 2.4.99.-); CMP-beta-KDO: beta-2,7-KDO transferase (EC 2.4.99.-)	EC 2.4.99.-; EC 2.4.99.-
GT11	GDP-L-Fuc: galactoside alpha-1,2-L-fucosyltransferase (EC 2.4.1.69); GDP-L-Fuc: beta-LacNac alpha-1,3-L-fucosyltransferase (EC 2.4.1.-)	EC 2.4.1.69; EC 2.4.1.-
GT14	beta-1,3-galactosyl-O-glycosyl-glycoprotein beta-1,6-N-acetylglucosaminyltransferase (EC 2.4.1.102); N-acetyllactosaminide beta-1,6-N-acetylglucosaminyltransferase (EC 2.4.1.150); protein O-beta-xylosyltransferase (EC 2.4.2.26); UDP-GlcA:arabinogalactan beta-glucuronosyltransferase (EC 2.4.1.-)	EC 2.4.1.102; EC 2.4.1.150; EC 2.4.2.26; EC 2.4.1.-
GT17	beta-1,4-mannosyl-glycoprotein beta-1,4-N-acetylglucosaminyltransferase (EC 2.4.1.144).	EC 2.4.1.144
GT19	lipid-A-disaccharide synthase (EC 2.4.1.182).	EC 2.4.1.182
GT2	cellulose synthase (EC 2.4.1.12); chitin synthase (EC 2.4.1.16); dolichyl-phosphate beta-D-mannosyltransferase (EC 2.4.1.83); dolichyl-phosphate beta-glucosyltransferase (EC 2.4.1.117); N-acetylglucosaminyltransferase (EC 2.4.1.-); N-acetylgalactosaminyltransferase (EC 2.4.1.-); hyaluronan synthase (EC 2.4.1.212); chitin oligosaccharide synthase (EC 2.4.1.-); beta-1,3-glucan synthase (EC 2.4.1.34…	EC 2.4.1.12; EC 2.4.1.16; EC 2.4.1.83; EC 2.4.1.117; EC 2.4.1.-; EC 2.4.1.-; EC 2.4.1.212; EC 2.4.1.-; EC 2.4.1.34; EC 2.4.1.-; EC 2.4.1.199; EC 2.4.1.287; EC 2.4.1.288; EC 2.4.1.289
GT20	alpha,alpha-trehalose-phosphate synthase [UDP-forming] (EC 2.4.1.15); Glucosylglycerol-phosphate synthase (EC 2.4.1.213); trehalose-6-P phosphatase (EC 3.1.3.12); [retaining] GDP-valeniol: validamine 7-phosphate valeniolyltransferase (EC 2.-.-.-)	EC 2.4.1.15; EC 2.4.1.213; EC 3.1.3.12; EC 2.-.-.-	trehalose-6-phosphate	? trehalose C-6 phosphate	[]	[]	[]	oligosaccharide
GT25	lipopolysaccharide beta-1,4-galactosyltransferase (EC 2.4.1.-); beta-1,3-glucosyltransferase (EC 2.4.1.-); beta-1,2-glucosyltransferase (EC 2.4.1.-); beta-1,2-galactosyltransferase (EC 2.4.1.-); LPS beta-1,4-galactosyltransferase (EC 2.4.1.-); occidiofungin beta-xylosyltransferase (EC 2.4.2.-); UDP-Gal:procollagen beta-galactosyltransferase (EC 2.4.1.50)	EC 2.4.1.-; EC 2.4.1.-; EC 2.4.1.-; EC 2.4.1.-; EC 2.4.1.-; EC 2.4.2.-; EC 2.4.1.50
GT26	UDP-ManNAcA: beta-N-acetyl mannosaminuronyltransferase (EC 2.4.1.-); UDP-ManNAc: beta-N-acetyl-mannosaminyltransferase (EC 2.4.1.-); UDP-Glc: beta-1,4-glucosyltransferase (EC 2.4.1.-); beta-1,4-galactosyltransferase (EC 2.4.1.-)	EC 2.4.1.-; EC 2.4.1.-; EC 2.4.1.-; EC 2.4.1.-
GT28	1,2-diacylglycerol 3-beta-galactosyltransferase (EC 2.4.1.46); 1,2-diacylglycerol 3-beta-glucosyltransferase (EC 2.4.1.157); UDP-GlcNAc: Und-PP-MurAc-pentapeptide beta-N-acetylglucosaminyltransferase (EC 2.4.1.227); digalactosyldiacylglycerol synthase (EC 2.4.1.241)	EC 2.4.1.46; EC 2.4.1.157; EC 2.4.1.227; EC 2.4.1.241
GT3	glycogen synthase (EC 2.4.1.11).	EC 2.4.1.11
GT30	CMP-beta-KDO: alpha-3-deoxy-D-manno-octulosonic-acid (KDO) transferase (EC 2.4.99.-).	EC 2.4.99.-
GT32	alpha-1,6-mannosyltransferase (EC 2.4.1.-); alpha-1,4-N-acetylglucosaminyltransferase (EC 2.4.1.-); alpha-1,4-N-acetylgalactosaminyltransferase (EC 2.4.1.-); GDP-Man: inositol-phosphorylceramide transferase (EC 2.4.1.-); UDP-Gal: beta-galactoside alpha-1,4-galactosyltransferase (EC 2.4.1.-); UDP-Gal: lactose/N-acetyl-lactosamine alpha-1,4-galactosyltransferase (EC 2.4.1.-); UDP-Glc: protein alpha…	EC 2.4.1.-; EC 2.4.1.-; EC 2.4.1.-; EC 2.4.1.-; EC 2.4.1.-; EC 2.4.1.-; EC 2.4.1.-
GT35	glycogen or starch phosphorylase (EC 2.4.1.1).	EC 2.4.1.1
GT4	sucrose synthase (EC 2.4.1.13); sucrose-phosphate synthase (EC 2.4.1.14); alpha-glucosyltransferase (EC 2.4.1.52); lipopolysaccharide N-acetylglucosaminyltransferase (EC 2.4.1.56); phosphatidylinositol alpha-mannosyltransferase (EC 2.4.1.57); GDP-Man: Man1GlcNAc2-PP-dolichol alpha-1,3-mannosyltransferase (EC 2.4.1.132); GDP-Man: Man3GlcNAc2-PP-dolichol/Man4GlcNAc2-PP-dolichol alpha-1,2-mannosyltr…	EC 2.4.1.13; EC 2.4.1.14; EC 2.4.1.52; EC 2.4.1.56; EC 2.4.1.57; EC 2.4.1.132; EC 2.4.1.131; EC 2.4.1.141; EC 2.4.1.157; EC 2.4.1.208; EC 2.4.1.231; EC 2.4.1.245; EC 2.4.1.257; EC 2.4.1.283; EC 2.4.1.285; EC 2.4.1.-; EC 2.4.2.-; EC 2.4.1.-; EC 2.4.1.-; EC 2.4.1.306; EC 2.4.1.290
GT41	UDP-GlcNAc: peptide beta-N-acetylglucosaminyltransferase (EC 2.4.1.255); UDP-Glc: peptide N-beta-glucosyltransferase (EC 2.4.1.-)	EC 2.4.1.255; EC 2.4.1.-
GT45	alpha-N-acteylglucosaminyltransferase (EC 2.4.1.-)	EC 2.4.1.-
GT5	UDP-Glc: glycogen glucosyltransferase (EC 2.4.1.11); ADP-Glc: starch glucosyltransferase (EC 2.4.1.21); NDP-Glc: starch glucosyltransferase (EC 2.4.1.242); UDP-Glc: alpha-1,3-glucan synthase (EC 2.4.1.183) UDP-Glc: alpha-1,4-glucan synthase (EC 2.4.1.-)	EC 2.4.1.11; EC 2.4.1.21; EC 2.4.1.242; EC 2.4.1.183; EC 2.4.1.-
GT51	murein polymerase (EC 2.4.1.129).	EC 2.4.1.129		? N-acetylmuramate beta-(1,4) N-acetylglucosamine
GT55	GDP-Man: mannosyl-3-phosphoglycerate synthase (EC 2.4.1.217)	EC 2.4.1.217
GT8	lipopolysaccharide alpha-1,3-galactosyltransferase (EC 2.4.1.44); UDP-Glc: (glucosyl)lipopolysaccharide alpha-1,2-glucosyltransferase (EC 2.4.1.-); lipopolysaccharide glucosyltransferase 1 (EC 2.4.1.58); glycogenin glucosyltransferase (EC 2.4.1.186); inositol 1-alpha-galactosyltransferase (galactinol synthase) (EC 2.4.1.123); homogalacturonan alpha-1,4-galacturonosyltransferase (EC 2.4.1.43); UDP…	EC 2.4.1.44; EC 2.4.1.-; EC 2.4.1.58; EC 2.4.1.186; EC 2.4.1.123; EC 2.4.1.43; EC 2.4.1.-; EC 2.4.1.-
GT81	NDP-Glc: glucosyl-3-phosphoglycerate synthase (EC 2.4.1.266); NDP-Man: mannosyl-3-phosphoglycerate synthase (EC 2.4.1.217);	EC 2.4.1.266; EC 2.4.1.217
GT83	undecaprenyl phosphate-alpha-L-Ara4N: 4-amino-4-deoxy-beta-L-arabinosyltransferase (EC 2.4.2.43); dodecaprenyl phosphate-beta-galacturonic acid: lipopolysaccharide core alpha-galacturonosyl transferase (EC 2.4.1.-)	EC 2.4.2.43; EC 2.4.1.-
GT89	beta-D-arabinofuranosyl-1-monophosphoryldecaprenol : arabinan beta-1,2-arabinofuranosyltransferase (EC 2.4.2.-)	EC 2.4.2.-
GT9	lipopolysaccharide N-acetylglucosaminyltransferase (EC 2.4.1.56); heptosyltransferase (EC 2.4.-.-).	EC 2.4.1.56; EC 2.4.-.-
PL0	Polysaccharide lyases not yet assigned to a family.
PL1	pectate lyase (EC 4.2.2.2); exo-pectate lyase (EC 4.2.2.9); pectin lyase (EC 4.2.2.10).	EC 4.2.2.2; EC 4.2.2.9; EC 4.2.2.10	alpha-(1,4)-galacturonan; galacturonan	lyase galacturonate alpha-(1,4) galacturonate; eilm galacturonate alpha-(1,4) galacturonate	galacturonan; rhamnogalacturonan	alpha-galacturonan	alpha-(1,4)-galacturonan	polysaccharide
PL10	pectate lyase (EC 4.2.2.2)	EC 4.2.2.2	alpha-(1,4)-galacturonan	eilm galacturonate alpha-(1,4) galacturonate	galacturonan	alpha-galacturonan	alpha-(1,4)-galacturonan	polysaccharide
PL11	rhamnogalacturonan endolyase (EC 4.2.2.23); rhamnogalacturonan exolyase (EC 4.2.2.24)	EC 4.2.2.23; EC 4.2.2.24	oligorhamnogalacturonan; rhamnogalacturonan	lyase rhamnose alpha-(1,4) galacturonate;	rhamnogalacturonan	[]	[]	polysaccharide
PL12	heparin-sulfate lyase (EC 4.2.2.8); heparin lyase / heparin lyase I (EC 4.2.2.7)	EC 4.2.2.8; EC 4.2.2.7	heparin sulfate	lyase glucuronate AB N-acetylglucosamine; lyase X alpha-(1,4) glucose; lyase N-acetylglucosamine AB glucuronate; lyase X beta-(1,4) glucuronate	glycosaminoglycan	[]	[]	polysaccharide
PL14	alginate lyase (EC 4.2.2.3); exo-oligoalginate lyase (EC 4.2.2.26); beta-1,4-glucuronan lyase (EC 4.2.2.14); alginate lyase (EC 4.2.2.-)	EC 4.2.2.3; EC 4.2.2.26; EC 4.2.2.14; EC 4.2.2.-	beta-(1,4)-glucuronan; algin; oligoalgin	lyase X AB X; lyase glucuronate beta-(1,4) glucuronate; lyase mannuronate beta-(1,4) guluronate; lyase mannuronate beta-(1,4) mannuronate	glucuronan; algin	beta-glucuronan	beta-(1,4)-glucuronan	oligosaccharide; polysaccharide
PL15	alginate lyase (EC 4.2.2.3); oligoalginate lyase / exo-alginate lyase (EC 4.2.2.26); heparin lyase / heparin lyase I (EC 4.2.2.7); heparin-sulfate lyase / heparin lyase III (EC 4.2.2.8)	EC 4.2.2.3; EC 4.2.2.26; EC 4.2.2.7; EC 4.2.2.8	heparin sulfate; algin; oligoalgin	lyase N-acetylglucosamine AB glucuronate; lyase mannuronate beta-(1,4) guluronate; lyase X beta-(1,4) glucuronate; lyase glucuronate AB N-acetylglucosamine; lyase X alpha-(1,4) glucose; lyase mannuronate beta-(1,4) mannuronate	glycosaminoglycan; algin	[]	[]	oligosaccharide; polysaccharide
PL17	alginate lyase (EC 4.2.2.3); oligoalginate lyase (EC 4.2.2.26)	EC 4.2.2.3; EC 4.2.2.26	algin; oligoalgin	lyase mannuronate beta-(1,4) guluronate; lyase mannuronate beta-(1,4) mannuronate	algin	[]	[]	oligosaccharide; polysaccharide
PL29	chondroitin-sulfate ABC endolyase (EC 4.2.2.20)	EC 4.2.2.20	chondroitin sulfate; dermatan sulfate	endo N-acetylgalactosamine beta-(1,4) glucuronate; endo N-acetylglucosamine beta-(1,4) iduronate	glycosaminoglycan	[]	[]	polysaccharide
PL31	endo-beta-1,4-glucuronan lyase (EC 4.2.2.14); poly(beta-mannuronate) lyase / M-specific alginate lyase (EC 4.2.2.3)	EC 4.2.2.14; EC 4.2.2.3	beta-(1,4)-glucuronan; algin	lyase glucuronate beta-(1,4) glucuronate; lyase mannuronate beta-(1,4) guluronate; lyase mannuronate beta-(1,4) mannuronate	glucuronan; algin	beta-glucuronan	beta-(1,4)-glucuronan	polysaccharide
PL33	hyaluronate lyase (EC 4.2.2.1); gellan lyase (EC 4.2.2.25); chondroitin sulfate lyase (EC 4.2.2.20)	EC 4.2.2.1; EC 4.2.2.25; EC 4.2.2.20	gellan; chondroitin sulfate; hyaluronate; dermatan sulfate	endo N-acetylgalactosamine beta-(1,4) glucuronate; endo N-acetylglucosamine beta-(1,4) iduronate; lyase N-acetylglucosamine beta-(1,4) glucosamine; lyase glucose beta-(1,4) glucuronate	glycosaminoglycan	[]	[]	polysaccharide
PL35	chondroitin lyase / chondroitinase (EC 4.2.2.-); chondroitin AC lyase (EC 4.2.2.5)	EC 4.2.2.-; EC 4.2.2.5	chondroitin sulfate	lyase X beta-(1,3) N-acetylglucosamine; lyase X beta-(1,4) glucuronate; lyase X AB X	glycosaminoglycan	[]	[]	polysaccharide
PL40	ulvan lyase (EC 4.2.2.-)	EC 4.2.2.-	ulvan	lyase X AB X
PL5	alginate lyase (EC 4.2.2.3); endo-beta-1,4-glucuronan lyase (EC 4.2.2.14)	EC 4.2.2.3; EC 4.2.2.14	beta-(1,4)-glucuronan; algin	lyase glucuronate beta-(1,4) glucuronate; lyase mannuronate beta-(1,4) guluronate; lyase mannuronate beta-(1,4) mannuronate	glucuronan; algin	beta-glucuronan	beta-(1,4)-glucuronan	polysaccharide
PL6	alginate lyase (EC 4.2.2.3); chondroitinase B (EC 4.2.2.19); MG-specific alginate lyase (EC 4.2.2.-); poly(alpha-L-guluronate) lyase / G-specific alginate lyase (EC 4.2.2.11); ; oligoalginate lyase / exo-alginate lyase (EC 4.2.2.26)	EC 4.2.2.3; EC 4.2.2.19; EC 4.2.2.-; EC 4.2.2.11; EC 4.2.2.26	dermatan sulfate; algin; oligoalgin	lyase glucuronate beta-(1,3) N-acetylgalactosamine; lyase iduronate beta-(1,3) N-acetylgalactosamine; lyase guluronate beta-(1,4) guluronate; lyase mannuronate beta-(1,4) guluronate; lyase guluronate beta-(1,4) mannuronate; lyase X AB X; lyase mannuronate beta-(1,4) mannuronate	glycosaminoglycan; algin	[]	[]	oligosaccharide; polysaccharide
PL7	poly(beta-mannuronate) lyase / M-specific alginate lyase (EC 4.2.2.3); alpha-L-guluronate lyase / G-specific alginate lyase (EC 4.2.2.11); poly-(MG)-lyase / MG-specific alginate lyase (EC 4.2.2.-); endo-beta-1,4-glucuronan lyase (EC 4.2.2.14); oligoalginate lyase / exo-alginate lyase (EC 4.2.2.26)	EC 4.2.2.3; EC 4.2.2.11; EC 4.2.2.-; EC 4.2.2.14; EC 4.2.2.26	beta-(1,4)-glucuronan; algin; oligoalgin	lyase guluronate beta-(1,4) guluronate; lyase glucuronate beta-(1,4) glucuronate; lyase mannuronate beta-(1,4) guluronate; lyase guluronate beta-(1,4) mannuronate; lyase X AB X; lyase mannuronate beta-(1,4) mannuronate	glucuronan; algin	beta-glucuronan	beta-(1,4)-glucuronan	oligosaccharide; polysaccharide
PL8	hyaluronate lyase (EC 4.2.2.1); chondroitin AC lyase (EC 4.2.2.5); xanthan lyase (EC 4.2.2.12); chondroitin ABC lyase (EC 4.2.2.20); heparin lyase / heparin lyase I (EC 4.2.2.7)	EC 4.2.2.1; EC 4.2.2.5; EC 4.2.2.12; EC 4.2.2.20; EC 4.2.2.7	chondroitin sulfate; hyaluronate; xanthan; dermatan sulfate; heparin sulfate	lyase mannose beta-(1,4) glucuronate; lyase N-acetylglucosamine beta-(1,4) glucosamine; endo N-acetylglucosamine beta-(1,4) iduronate; lyase X beta-(1,3) N-acetylglucosamine; endo N-acetylgalactosamine beta-(1,4) glucuronate; lyase X beta-(1,4) glucuronate; lyase X alpha-(1,4) glucose	glycosaminoglycan; glucan	beta-glucan	beta-(1,4)-glucan	polysaccharide
PL9	pectate lyase (EC 4.2.2.2); exopolygalacturonate lyase (EC 4.2.2.9); thiopeptidoglycan lyase (EC 4.2.2.-); rhamnogalacturonan endolyase (EC 4.2.2.23)	EC 4.2.2.2; EC 4.2.2.9; EC 4.2.2.-; EC 4.2.2.23	alpha-(1,4)-galacturonan; galacturonan; rhamnogalacturonan	lyase galacturonate alpha-(1,4) galacturonate; lyase rhamnose alpha-(1,4) galacturonate;; eilm galacturonate alpha-(1,4) galacturonate; lyase X AB X	galacturonan; rhamnogalacturonan	alpha-galacturonan	alpha-(1,4)-galacturonan	polysaccharide
