# Supplementary material for: Linking microbial ecology to the cycling of neutral and acidic polysaccharides in pustular mats from Shark Bay, Western Australia
Source: Front Microbiol. 2025 Oct 13;16:1684648. doi: 10.3389/fmicb.2025.1684648 (PMC12555021; doi:10.3389/fmicb.2025.1684648)
Supplement: Supplementary file 4 [file Table_4.xlsx]

## Sheet: Sheet1
Supplemental Table 4. Concentration (in μM) of different monosaccharides and non-identified (n.i.) components observed by HPAEC-PAD analysis in native and hydrolyzed cyanobacteria enrichment samples.
		Cyanobacterial EPS		UV-exposed cyanobacteria EPS
Peak number	Identity	Native	Hydrolyzed	Native	Hydrolyzed
1	ni	<10	<10	<10	<10
2	ni	<10	<10	<10	0
3	Fucose	0	<10	0	<10
4	ni	0	0	0	0
5	Rhamnose	0	0	0	0
6	Arabinose	0	0	0	<10
7	N-acetyl glucosamine	<10	<10	0	<10
8	Galactose	0	0	0	<10
9	Glucose	0	70.9	0	<10
10	Mannose	0	32.1	0	0
11	Xylose	0	0	0	<10
12	ni	<10	<10	0	<10
13	ni	0	<10	0	0
14	ni	0	<10	0	0
15	ni	0	<10	0	0
16	ni	0	<10	0	0
17	ni	0	<10	0	<10
18	Galacturonic acid	0	<10	0	<10
19	Glucuronic acid	0	<10	0	<10
