# Supplementary material for: Linking microbial ecology to the cycling of neutral and acidic polysaccharides in pustular mats from Shark Bay, Western Australia
Source: Front Microbiol. 2025 Oct 13;16:1684648. doi: 10.3389/fmicb.2025.1684648 (PMC12555021; doi:10.3389/fmicb.2025.1684648)
Supplement: Supplementary file 5 [file Table_5.xlsx]

## Sheet: Sheet1
Supplemental Table 5. Percentages of different monosaccharides and non-identified (n.i.) components observed by HPAEC-PAD analysis in native and hydrolysed Cyanobacterial EPS and UV-exposed cyanobacteria EPS samples based on the chromatogram peak areas.
		Cyanobacterial EPS		UV-exposed cyanobacteria EPS
Peak number	Identity	Native	Hydrolyzed	Native	Hydrolyzed
1	ni	68.1	1.7	97.5	22
2	ni	1.9	0.7	2.5
3	Fucose		21.6		6.5
4	ni
5	Rhamnose
6	Arabinose		22		5
7	N-acetyl glucosamine	16.5	17		2.9
8	Galactose				13.9
9	Glucose		21.1		24.1
10	Mannose		8.9
11	Xylose				9.7
12	ni	13.5	1.4		7.3
13	ni		0.5
14	ni		1.6
15	ni		0.9
16	ni		0.3
17	ni		0.6		1.9
18	Galacturonic acid		0.5		1.9
19	Glucuronic acid		1.2		4.8
