# Supplementary material for: Linking microbial ecology to the cycling of neutral and acidic polysaccharides in pustular mats from Shark Bay, Western Australia
Source: Front Microbiol. 2025 Oct 13;16:1684648. doi: 10.3389/fmicb.2025.1684648 (PMC12555021; doi:10.3389/fmicb.2025.1684648)
Supplement: Supplementary file 6 [file Table_6.xlsx]

## Sheet: Sheet1
Supplemental Table 6. Potential substrates of GH and PL identified in a Shark Bay pustular mat metagenome. Counts of GHs in each substrate category are equal to the number of GH genes identified in families associated with that substrate category. Categories were assigned to gene families using a semi-automatic process based on CAZydb annotations and EC numbers (see Methods). Single families may …
GH substrate	GH count	Families
alpha-glucan	432	GH13, GH133, GH14, GH15, GH57, GH63, GH77, GH97
beta-glucan	427	GH10, GH1
peptidoglycan	318	GH102, GH103, GH104, GH108, GH18, GH19, GH23, GH24, GH25, GH73
chitin	243	GH108, GH18, GH19, GH23, GH24, GH25, GH48, GH73, GH94
xylan	140	GH10, GH115, GH116, GH120, GH141, GH26, GH30, GH39, GH43, GH51, GH62, GH67, GH8
mannan	121	GH113, GH130, GH26, GH36, GH57, GH97
galacturonan	84	GH105, GH106, GH138, GH28, GH78, PL1, PL10, PL11, PL9
arabinogalactan	84	GH30, GH39, GH43, GH51, GH53, GH62
alpha-galactan	81	GH36, GH57, GH97
arabinan	76	GH39, GH43, GH51, GH62
glycosaminoglycana	70	GH16, GH166, GH39, GH79, GH84, PL12, PL15, PL29, PL33, PL35, PL6, PL8
beta-galactan	55	GH16, GH30, GH43
algal polysaccharidesb	37	GH117, GH16, GH168, GH50, GH86, PL14, PL15, PL17, PL31, PL40, PL5, PL6, PL7
a chromatin sulfate, dermatan sulfate, heparin/heparan sulfate
b fucan, carrageenan, beta-(1,4)-glucuronic acids, algin (not necessarily sulfated), and ulvan
